# Supplementary material for: Next generation sequencing reads comparison with an alignment-free distance
Source: BMC Res Notes. 2014 Dec 3;7:869. doi: 10.1186/1756-0500-7-869 (PMC4265526; doi:10.1186/1756-0500-7-869)
Supplement: Supplementary file 1 — Additional file 1: Microsoft Excel 2010 spreadsheet that contains additional charts and data that are not shown in the paper. It is divided into 6 sheets: • Sheet SP1 AUC for yeast samples contains the AUC plots for the different percentiles of the target distance and the different predictors for the six different samples of read pairs from yeast (YA-YF). • Sheet SP2 AUC for E. coli samples contains the AUC plots for the different percentiles of the target distance and the different predictors for the six different samples of read pairs from E. coli (EA-EF). • Sheet SP3 AUC for human samples contains the AUC plots for the different percentiles of the target distance and the different predictors for the six different samples of read pairs from human (HA-HF). • Sheet SP4 NW-BL-AF test precision contains the precision of the three predictors for the different percentiles of the target distance, expressed in terms of true positive, true negative and total precision rates, for the HA read pairs sample of human. • Sheet SP5 test-human contains the detailed test results of the cross validation on the six samples of human. • Sheet SP6 test-ecoli contains the detailed test results of the cross validation on the six samples of E. coli. (XLSX 1012 KB) [file 13104_2014_3381_MOESM1_ESM.xlsx]

## Sheet: SP5 test-human
train	haa	test hab	pred_with	0	1	tpr	0.862	0.862	0.862	0.862	0.889	0.889	0.842	0.848	0.848	0.848	0.848	0.831	0.831	0.846	0.846	0.846	0.849	0.849	0.845	0.86	0.86	0.851	0.851	0.845	0.853	0.853	0.849	0.843	0.843	0.843	0.828	0.828	0.819	0.841	0.841	0.819	0.82	0.82	0.82	0.796	0.796	0.783	0.783
train	haa	test hab	pred_with	0	1	totp	18561	18561	18561	18561	19130	19130	33455	40511	40511	40511	40511	54628	54628	62702	62702	62702	77555	77555	84166	85604	85604	98026	98026	103981	105014	105014	117541	122543	122543	122543	132937	132937	137710	141515	141515	150380	156387	156387	156387	162386	162386	165784	165784
train	haa	test hab	pred_with	0	1	tnr	0.888	0.888	0.888	0.888	0.856	0.856	0.868	0.853	0.853	0.853	0.853	0.865	0.865	0.849	0.849	0.849	0.846	0.846	0.852	0.836	0.836	0.847	0.847	0.852	0.843	0.843	0.843	0.847	0.847	0.847	0.857	0.857	0.861	0.836	0.836	0.844	0.831	0.831	0.831	0.836	0.836	0.838	0.838
train	haa	test hab	pred_with	0	1	totn	868578	868578	868578	868578	837159	837159	833267	811796	811796	811796	811796	807994	807994	786545	786545	786545	768960	768960	767306	752378	752378	749172	749172	747279	739002	739002	726185	724219	724219	724219	719443	719443	716572	695458	695458	688948	672495	672495	672495	665230	665230	660775	660775
train	haa	test hab	pred_with	0	2	tpr	0.882	0.882	0.882	0.882	0.9	0.9	0.873	0.858	0.858	0.858	0.858	0.866	0.866	0.859	0.859	0.859	0.846	0.846	0.839	0.839	0.839	0.855	0.855	0.849	0.849	0.849	0.838	0.832	0.832	0.832	0.82	0.82	0.813	0.813	0.813	0.828	0.822	0.822	0.822	0.812	0.812	0.806	0.806
train	haa	test hab	pred_with	0	2	totp	18979	18979	18979	18979	19373	19373	34682	41025	41025	41025	41025	56922	56922	63666	63666	63666	77208	77208	83550	83550	83550	98524	98524	104488	104488	104488	115931	120922	120922	120922	131622	131622	136797	136797	136797	151961	156786	156786	156786	165531	165531	170642	170642
train	haa	test hab	pred_with	0	2	tnr	0.857	0.857	0.857	0.857	0.835	0.835	0.825	0.83	0.83	0.83	0.83	0.818	0.818	0.824	0.824	0.824	0.836	0.836	0.841	0.841	0.841	0.827	0.827	0.833	0.833	0.833	0.843	0.848	0.848	0.848	0.858	0.858	0.862	0.862	0.862	0.85	0.854	0.854	0.854	0.863	0.863	0.868	0.868
train	haa	test hab	pred_with	0	2	totn	838099	838099	838099	838099	817210	817210	791815	790105	790105	790105	790105	764643	764643	763031	763031	763031	759333	759333	757410	757410	757410	732140	732140	730256	730256	730256	726335	724358	724358	724358	719888	719888	717419	717419	717419	693624	691343	691343	691343	686824	686824	684082	684082
train	haa	test hab	pred_with	0	4	tpr	0.866	0.866	0.866	0.866	0.899	0.899	0.871	0.874	0.874	0.874	0.874	0.857	0.857	0.851	0.865	0.865	0.854	0.854	0.849	0.876	0.876	0.867	0.867	0.862	0.862	0.862	0.866	0.861	0.861	0.861	0.865	0.865	0.859	0.872	0.872	0.862	0.856	0.856	0.856	0.859	0.859	0.853	0.853
train	haa	test hab	pred_with	0	4	totp	18652	18652	18652	18652	19352	19352	34637	41771	41771	41771	41771	56314	56314	63029	64039	64039	78018	78018	84573	87182	87182	99862	99862	106081	106081	106081	119891	125230	125230	125230	138809	138809	144530	146754	146754	158232	163311	163311	163311	175215	175215	180652	180652
train	haa	test hab	pred_with	0	4	tnr	0.889	0.889	0.889	0.889	0.861	0.861	0.854	0.85	0.85	0.85	0.85	0.863	0.863	0.869	0.859	0.859	0.872	0.872	0.878	0.859	0.859	0.871	0.871	0.877	0.877	0.877	0.879	0.884	0.884	0.884	0.887	0.887	0.893	0.883	0.883	0.895	0.901	0.901	0.901	0.902	0.902	0.908	0.908
train	haa	test hab	pred_with	0	4	totn	869793	869793	869793	869793	842562	842562	820017	809570	809570	809570	809570	806074	806074	804433	795492	795492	792231	792231	790521	773520	773520	770447	770447	768818	768818	768818	757394	755765	755765	755765	744406	744406	742483	734820	734820	730923	728896	728896	728896	717880	717880	715464	715464
train	haa	test hac	pred_with	0	1	tpr	0.86	0.86	0.86	0.86	0.885	0.885	0.826	0.835	0.835	0.835	0.835	0.818	0.818	0.831	0.831	0.831	0.832	0.832	0.826	0.84	0.84	0.826	0.826	0.82	0.82	0.82	0.816	0.809	0.809	0.809	0.791	0.791	0.78	0.802	0.802	0.777	0.792	0.792	0.792	0.769	0.769	0.757	0.757
train	haa	test hac	pred_with	0	1	totp	18001	18001	18001	18001	18534	18534	32975	40327	40327	40327	40327	55156	55156	63392	63392	63392	78429	78429	85453	86929	86929	100336	100336	106277	106277	106277	119195	124332	124332	124332	134388	134388	138778	142818	142818	150227	159186	159186	159186	165800	165800	168887	168887
train	haa	test hac	pred_with	0	1	tnr	0.885	0.885	0.885	0.885	0.858	0.858	0.871	0.856	0.856	0.856	0.856	0.869	0.869	0.854	0.854	0.854	0.851	0.851	0.857	0.842	0.842	0.854	0.854	0.859	0.859	0.859	0.861	0.866	0.866	0.866	0.876	0.876	0.88	0.861	0.861	0.867	0.844	0.844	0.844	0.85	0.85	0.852	0.852
train	haa	test hac	pred_with	0	1	totn	865982	865982	865982	865982	840299	840299	835765	814582	814582	814582	814582	810247	810247	788626	788626	788626	770883	770883	768677	754488	754488	749984	749984	747745	747745	747745	735484	732963	732963	732963	726831	726831	723048	707441	707441	699499	674534	674534	674534	666513	666513	661908	661908
train	haa	test hac	pred_with	0	2	tpr	0.87	0.87	0.87	0.87	0.886	0.886	0.862	0.852	0.852	0.852	0.852	0.86	0.86	0.851	0.851	0.851	0.838	0.838	0.831	0.831	0.831	0.844	0.844	0.839	0.839	0.839	0.827	0.822	0.822	0.822	0.81	0.81	0.803	0.803	0.803	0.816	0.81	0.81	0.81	0.799	0.799	0.792	0.792
train	haa	test hac	pred_with	0	2	totp	18228	18228	18228	18228	18564	18564	34400	41112	41112	41112	41112	58017	58017	64895	64895	64895	78969	78969	85993	85993	85993	102477	102477	108660	108660	108660	120698	126359	126359	126359	137647	137647	143011	143011	143011	157793	162780	162780	162780	172156	172156	176826	176826
train	haa	test hac	pred_with	0	2	tnr	0.853	0.853	0.853	0.853	0.831	0.831	0.821	0.826	0.826	0.826	0.826	0.817	0.817	0.823	0.823	0.823	0.835	0.835	0.841	0.841	0.841	0.83	0.83	0.835	0.835	0.835	0.846	0.851	0.851	0.851	0.862	0.862	0.867	0.867	0.867	0.853	0.858	0.858	0.858	0.867	0.867	0.872	0.872
train	haa	test hac	pred_with	0	2	totn	834740	834740	834740	834740	813950	813950	788056	786405	786405	786405	786405	762261	762261	760307	760307	760307	756396	756396	754190	754190	754190	728943	728943	726946	726946	726946	722556	720559	720559	720559	715659	715659	712850	712850	712850	687980	685436	685436	685436	680177	680177	677155	677155
train	haa	test hac	pred_with	0	4	tpr	0.899	0.899	0.899	0.899	0.934	0.934	0.914	0.917	0.917	0.917	0.917	0.909	0.909	0.904	0.923	0.923	0.915	0.915	0.911	0.921	0.921	0.921	0.921	0.917	0.917	0.917	0.918	0.915	0.915	0.915	0.908	0.908	0.902	0.922	0.922	0.912	0.907	0.907	0.907	0.898	0.898	0.894	0.894
train	haa	test hac	pred_with	0	4	totp	18820	18820	18820	18820	19557	19557	36470	44258	44258	44258	44258	61314	61314	68954	70387	70387	86240	86240	94277	95312	95312	111757	111757	118847	118847	118847	134073	140674	140674	140674	154173	154173	160619	164075	164075	176273	182193	182193	182193	193660	193660	199496	199496
train	haa	test hac	pred_with	0	4	tnr	0.862	0.862	0.862	0.862	0.822	0.822	0.816	0.811	0.811	0.811	0.811	0.826	0.826	0.832	0.812	0.812	0.826	0.826	0.833	0.823	0.823	0.826	0.826	0.832	0.832	0.832	0.835	0.841	0.841	0.841	0.855	0.855	0.861	0.84	0.84	0.852	0.858	0.858	0.858	0.87	0.87	0.876	0.876
train	haa	test hac	pred_with	0	4	totn	843904	843904	843904	843904	805157	805157	783190	772229	772229	772229	772229	770012	770012	768820	749907	749907	747775	747775	746582	737380	737380	725583	725583	724493	724493	724493	713235	712178	712178	712178	709381	709381	707654	690723	690723	687570	685959	685959	685959	682662	682662	680806	680806
train	haa	test had	pred_with	0	1	tpr	0.876	0.876	0.876	0.876	0.9	0.9	0.853	0.859	0.859	0.859	0.859	0.844	0.844	0.859	0.859	0.859	0.87	0.87	0.866	0.879	0.879	0.873	0.873	0.87	0.877	0.877	0.879	0.875	0.875	0.875	0.865	0.865	0.859	0.885	0.885	0.869	0.878	0.878	0.878	0.862	0.862	0.853	0.853
train	haa	test had	pred_with	0	1	totp	18562	18562	18562	18562	19068	19068	34334	41934	41934	41934	41934	57075	57075	65352	65352	65352	81268	81268	88531	89934	89934	103627	103627	110584	111511	111511	125381	131446	131446	131446	143430	143430	148781	153222	153222	164638	172772	172772	172772	181755	181755	186370	186370
train	haa	test had	pred_with	0	1	tnr	0.869	0.869	0.869	0.869	0.835	0.835	0.848	0.832	0.832	0.832	0.832	0.845	0.845	0.827	0.827	0.827	0.81	0.81	0.817	0.79	0.79	0.802	0.802	0.808	0.791	0.791	0.782	0.787	0.787	0.787	0.797	0.797	0.802	0.747	0.747	0.756	0.725	0.725	0.725	0.731	0.731	0.734	0.734
train	haa	test had	pred_with	0	1	totn	850728	850728	850728	850728	817405	817405	813606	791266	791266	791266	791266	787583	787583	763985	763985	763985	734748	734748	733205	709286	709286	706528	706528	705112	690715	690715	670043	668537	668537	668537	665007	665007	662931	617745	617745	612871	582083	582083	582083	576851	576851	573777	573777
train	haa	test had	pred_with	0	2	tpr	0.875	0.875	0.875	0.875	0.891	0.891	0.864	0.849	0.849	0.849	0.849	0.859	0.859	0.851	0.851	0.851	0.838	0.838	0.83	0.83	0.83	0.843	0.843	0.837	0.837	0.837	0.826	0.82	0.82	0.82	0.809	0.809	0.801	0.801	0.801	0.812	0.806	0.806	0.806	0.794	0.794	0.787	0.787
train	haa	test had	pred_with	0	2	totp	18543	18543	18543	18543	18871	18871	34763	41445	41445	41445	41445	58113	58113	64780	64780	64780	78279	78279	84898	84898	84898	100104	100104	106384	106384	106384	117755	123202	123202	123202	133998	133998	138671	138671	138671	153828	158487	158487	158487	167545	167545	172067	172067
train	haa	test had	pred_with	0	2	tnr	0.862	0.862	0.862	0.862	0.84	0.84	0.831	0.836	0.836	0.836	0.836	0.827	0.827	0.833	0.833	0.833	0.844	0.844	0.85	0.85	0.85	0.84	0.84	0.845	0.845	0.845	0.856	0.861	0.861	0.861	0.871	0.871	0.876	0.876	0.876	0.865	0.869	0.869	0.869	0.878	0.878	0.883	0.883
train	haa	test had	pred_with	0	2	totn	843289	843289	843289	843289	822329	822329	797178	795279	795279	795279	795279	771139	771139	769350	769350	769350	765506	765506	763319	763319	763319	740116	740116	738023	738023	738023	733841	731717	731717	731717	726999	726999	724245	724245	724245	700932	698338	698338	698338	693181	693181	690014	690014
train	haa	test had	pred_with	0	4	tpr	0.897	0.897	0.897	0.897	0.931	0.931	0.913	0.914	0.914	0.914	0.914	0.905	0.905	0.901	0.92	0.92	0.913	0.913	0.91	0.92	0.92	0.923	0.923	0.92	0.92	0.92	0.923	0.919	0.919	0.919	0.912	0.912	0.908	0.926	0.926	0.917	0.913	0.913	0.913	0.905	0.905	0.9	0.9
train	haa	test had	pred_with	0	4	totp	19005	19005	19005	19005	19729	19729	36735	44616	44616	44616	44616	61222	61222	68571	70037	70037	85339	85339	93056	94117	94117	109555	109555	116940	116940	116940	131587	138092	138092	138092	151202	151202	157161	160417	160417	173727	179649	179649	179649	190907	190907	196816	196816
train	haa	test had	pred_with	0	4	tnr	0.866	0.866	0.866	0.866	0.826	0.826	0.819	0.815	0.815	0.815	0.815	0.829	0.829	0.836	0.815	0.815	0.829	0.829	0.836	0.825	0.825	0.828	0.828	0.835	0.835	0.835	0.838	0.844	0.844	0.844	0.856	0.856	0.862	0.842	0.842	0.855	0.861	0.861	0.861	0.873	0.873	0.879	0.879
train	haa	test had	pred_with	0	4	totn	847386	847386	847386	847386	808317	808317	786447	775676	775676	775676	775676	773363	773363	772256	753282	753282	751241	751241	750152	741044	741044	729891	729891	728903	728903	728903	718054	716988	716988	716988	714503	714503	713035	696098	696098	693118	691787	691787	691787	688752	688752	686972	686972
train	haa	test hae	pred_with	0	1	tpr	0.847	0.847	0.847	0.847	0.876	0.876	0.814	0.828	0.828	0.828	0.828	0.809	0.809	0.826	0.826	0.826	0.828	0.828	0.822	0.84	0.84	0.828	0.828	0.821	0.83	0.83	0.827	0.821	0.821	0.821	0.804	0.804	0.794	0.818	0.818	0.796	0.798	0.798	0.798	0.776	0.776	0.763	0.763
train	haa	test hae	pred_with	0	1	totp	17000	17000	17000	17000	17599	17599	31139	38004	38004	38004	38004	52284	52284	60212	60212	60212	74697	74697	80986	82716	82716	95092	95092	100901	101932	101932	113568	118326	118326	118326	128156	128156	132533	136469	136469	144537	150934	150934	150934	157360	157360	160677	160677
train	haa	test hae	pred_with	0	1	tnr	0.903	0.903	0.903	0.903	0.872	0.872	0.884	0.87	0.87	0.87	0.87	0.882	0.882	0.867	0.867	0.867	0.865	0.865	0.87	0.854	0.854	0.865	0.865	0.871	0.862	0.862	0.862	0.866	0.866	0.866	0.875	0.875	0.879	0.855	0.855	0.863	0.85	0.85	0.85	0.856	0.856	0.858	0.858
train	haa	test hae	pred_with	0	1	totn	885173	885173	885173	885173	854786	854786	850136	829769	829769	829769	829769	825346	825346	804159	804159	804159	786630	786630	784680	769883	769883	765972	765972	763727	755918	755918	743207	741110	741110	741110	735771	735771	732631	712550	712550	705840	689252	689252	689252	681995	681995	677519	677519
train	haa	test hae	pred_with	0	2	tpr	0.857	0.857	0.857	0.857	0.876	0.876	0.832	0.812	0.812	0.812	0.812	0.813	0.813	0.803	0.803	0.803	0.781	0.781	0.772	0.772	0.772	0.786	0.786	0.776	0.776	0.776	0.76	0.752	0.752	0.752	0.738	0.738	0.73	0.73	0.73	0.742	0.734	0.734	0.734	0.722	0.722	0.714	0.714
train	haa	test hae	pred_with	0	2	totp	17207	17207	17207	17207	17592	17592	31839	37259	37259	37259	37259	52525	52525	58492	58492	58492	70517	70517	76048	76048	76048	90189	90189	95385	95385	95385	104361	108459	108459	108459	117602	117602	121738	121738	121738	134734	138853	138853	138853	146379	146379	150347	150347
train	haa	test hae	pred_with	0	2	tnr	0.891	0.891	0.891	0.891	0.875	0.875	0.872	0.876	0.876	0.876	0.876	0.874	0.874	0.879	0.879	0.879	0.89	0.89	0.895	0.895	0.895	0.891	0.891	0.896	0.896	0.896	0.905	0.909	0.909	0.909	0.918	0.918	0.922	0.922	0.922	0.919	0.923	0.923	0.923	0.931	0.931	0.936	0.936
train	haa	test hae	pred_with	0	2	totn	873002	873002	873002	873002	857707	857707	838460	836243	836243	836243	836243	817488	817488	815191	815191	815191	809823	809823	807115	807115	807115	789087	789087	786229	786229	786229	780734	777977	777977	777977	771951	771951	768570	768570	768570	751972	748560	748560	748560	742403	742403	738578	738578
train	haa	test hae	pred_with	0	4	tpr	0.909	0.909	0.909	0.909	0.944	0.944	0.918	0.928	0.928	0.928	0.928	0.919	0.919	0.915	0.934	0.934	0.925	0.925	0.921	0.93	0.93	0.924	0.924	0.92	0.92	0.92	0.931	0.927	0.927	0.927	0.921	0.921	0.916	0.935	0.935	0.927	0.922	0.922	0.922	0.915	0.915	0.91	0.91
train	haa	test hae	pred_with	0	4	totp	18245	18245	18245	18245	18963	18963	35119	42591	42591	42591	42591	59408	59408	66668	68044	68044	83499	83499	90744	91658	91658	106014	106014	112991	112991	112991	127776	133691	133691	133691	146690	146690	152924	156023	156023	168325	174442	174442	174442	185592	185592	191668	191668
train	haa	test hae	pred_with	0	4	tnr	0.871	0.871	0.871	0.871	0.831	0.831	0.834	0.819	0.819	0.819	0.819	0.833	0.833	0.84	0.82	0.82	0.834	0.834	0.84	0.831	0.831	0.843	0.843	0.85	0.85	0.85	0.842	0.847	0.847	0.847	0.86	0.86	0.866	0.845	0.845	0.857	0.864	0.864	0.864	0.875	0.875	0.881	0.881
train	haa	test hae	pred_with	0	4	totn	853072	853072	853072	853072	813871	813871	801636	781705	781705	781705	781705	779608	779608	778604	760571	760571	758633	758633	757639	748712	748712	746565	746565	745488	745488	745488	725971	725031	725031	725031	722614	722614	721331	704084	704084	701608	700194	700194	700194	697456	697456	695739	695739
train	haa	test haf	pred_with	0	1	tpr	0.872	0.872	0.872	0.872	0.896	0.896	0.837	0.848	0.848	0.848	0.848	0.832	0.832	0.849	0.849	0.849	0.85	0.85	0.845	0.861	0.861	0.847	0.847	0.841	0.849	0.849	0.845	0.838	0.838	0.838	0.819	0.819	0.809	0.83	0.83	0.806	0.807	0.807	0.807	0.782	0.782	0.768	0.768
train	haa	test haf	pred_with	0	1	totp	18992	18992	18992	18992	19514	19514	34297	42235	42235	42235	42235	56589	56589	65013	65013	65013	79709	79709	86658	88308	88308	100959	100959	106732	107811	107811	119834	125035	125035	125035	135062	135062	139777	143420	143420	151299	157168	157168	157168	163200	163200	166386	166386
train	haa	test haf	pred_with	0	1	tnr	0.887	0.887	0.887	0.887	0.861	0.861	0.873	0.86	0.86	0.86	0.86	0.872	0.872	0.858	0.858	0.858	0.855	0.855	0.861	0.846	0.846	0.858	0.858	0.863	0.854	0.854	0.855	0.86	0.86	0.86	0.869	0.869	0.874	0.852	0.852	0.859	0.848	0.848	0.848	0.853	0.853	0.856	0.856
train	haa	test haf	pred_with	0	1	totn	867266	867266	867266	867266	841773	841773	837361	816817	816817	816817	816817	812955	812955	792086	792086	792086	774872	774872	773031	759311	759311	755311	755311	753331	745904	745904	733549	731336	731336	731336	725699	725699	722617	704796	704796	697751	683030	683030	683030	675132	675132	670453	670453
train	haa	test haf	pred_with	0	2	tpr	0.889	0.889	0.889	0.889	0.905	0.905	0.877	0.862	0.862	0.862	0.862	0.872	0.872	0.864	0.864	0.864	0.85	0.85	0.843	0.843	0.843	0.857	0.857	0.851	0.851	0.851	0.839	0.834	0.834	0.834	0.821	0.821	0.815	0.815	0.815	0.832	0.826	0.826	0.826	0.815	0.815	0.808	0.808
train	haa	test haf	pred_with	0	2	totp	19356	19356	19356	19356	19703	19703	35945	42917	42917	42917	42917	59289	59289	66146	66146	66146	79731	79731	86450	86450	86450	102131	102131	108034	108034	108034	119046	124502	124502	124502	135460	135460	140754	140754	140754	156078	160926	160926	160926	170134	170134	175030	175030
train	haa	test haf	pred_with	0	2	tnr	0.854	0.854	0.854	0.854	0.832	0.832	0.822	0.828	0.828	0.828	0.828	0.817	0.817	0.823	0.823	0.823	0.834	0.834	0.84	0.84	0.84	0.828	0.828	0.834	0.834	0.834	0.844	0.849	0.849	0.849	0.859	0.859	0.864	0.864	0.864	0.851	0.855	0.855	0.855	0.864	0.864	0.869	0.869
train	haa	test haf	pred_with	0	2	totn	835046	835046	835046	835046	813868	813868	788359	786508	786508	786508	786508	761535	761535	759857	759857	759857	756204	756204	754133	754133	754133	729705	729705	727855	727855	727855	723962	722004	722004	722004	717298	717298	714795	714795	714795	691031	688715	688715	688715	683993	683993	681024	681024
train	haa	test haf	pred_with	0	4	tpr	0.898	0.898	0.898	0.898	0.93	0.93	0.91	0.911	0.911	0.911	0.911	0.901	0.901	0.896	0.915	0.915	0.906	0.906	0.903	0.913	0.913	0.905	0.905	0.901	0.901	0.901	0.914	0.911	0.911	0.911	0.902	0.902	0.898	0.917	0.917	0.908	0.904	0.904	0.904	0.896	0.896	0.891	0.891
train	haa	test haf	pred_with	0	4	totp	19549	19549	19549	19549	20259	20259	37280	45347	45347	45347	45347	61276	61276	68576	70014	70014	84942	84942	92628	93679	93679	107911	107911	114453	114453	114453	129679	136047	136047	136047	148863	148863	155103	158420	158420	170496	176194	176194	176194	187100	187100	193104	193104
train	haa	test haf	pred_with	0	4	tnr	0.869	0.869	0.869	0.869	0.83	0.83	0.823	0.819	0.819	0.819	0.819	0.833	0.833	0.839	0.819	0.819	0.832	0.832	0.839	0.829	0.829	0.842	0.842	0.848	0.848	0.848	0.84	0.846	0.846	0.846	0.858	0.858	0.864	0.844	0.844	0.856	0.862	0.862	0.862	0.873	0.873	0.88	0.88
train	haa	test haf	pred_with	0	4	totn	850492	850492	850492	850492	812085	812085	789636	778689	778689	778689	778689	776295	776295	775060	756220	756220	753910	753910	752806	743784	743784	741211	741211	740000	740000	740000	720416	719370	719370	719370	716373	716373	714816	698326	698326	695478	694012	694012	694012	690835	690835	688974	688974
train	haa	test hag	pred_with	0	1	tpr	0.869	0.869	0.869	0.869	0.888	0.888	0.832	0.837	0.837	0.837	0.837	0.82	0.82	0.835	0.835	0.835	0.837	0.837	0.833	0.848	0.848	0.838	0.838	0.831	0.841	0.841	0.836	0.831	0.831	0.831	0.816	0.816	0.807	0.832	0.832	0.811	0.812	0.812	0.812	0.789	0.789	0.777	0.777
train	haa	test hag	pred_with	0	1	totp	18365	18365	18365	18365	18777	18777	33507	40575	40575	40575	40575	55726	55726	64116	64116	64116	79183	79183	86318	87875	87875	101242	101242	107498	108807	108807	121819	127237	127237	127237	138373	138373	143376	147847	147847	157571	163921	163921	163921	170809	170809	174430	174430
train	haa	test hag	pred_with	0	1	tnr	0.878	0.878	0.878	0.878	0.852	0.852	0.865	0.849	0.849	0.849	0.849	0.862	0.862	0.846	0.846	0.846	0.842	0.842	0.848	0.831	0.831	0.843	0.843	0.849	0.839	0.839	0.839	0.844	0.844	0.844	0.855	0.855	0.859	0.833	0.833	0.842	0.828	0.828	0.828	0.834	0.834	0.837	0.837
train	haa	test hag	pred_with	0	1	totn	859686	859686	859686	859686	834322	834322	829933	807722	807722	807722	807722	803420	803420	781218	781218	781218	762475	762475	760558	745139	745139	741231	741231	738966	730456	730456	717158	715154	715154	715154	709775	709775	706631	684987	684987	678141	660759	660759	660759	653190	653190	648651	648651
train	haa	test hag	pred_with	0	2	tpr	0.888	0.888	0.888	0.888	0.905	0.905	0.881	0.867	0.867	0.867	0.867	0.877	0.877	0.869	0.869	0.869	0.853	0.853	0.846	0.846	0.846	0.859	0.859	0.853	0.853	0.853	0.84	0.835	0.835	0.835	0.824	0.824	0.817	0.817	0.817	0.83	0.824	0.824	0.824	0.812	0.812	0.806	0.806
train	haa	test hag	pred_with	0	2	totp	18765	18765	18765	18765	19135	19135	35462	42016	42016	42016	42016	59553	59553	66692	66692	66692	80613	80613	87701	87701	87701	103884	103884	110368	110368	110368	122395	127818	127818	127818	139682	139682	145249	145249	145249	161298	166326	166326	166326	175832	175832	181047	181047
train	haa	test hag	pred_with	0	2	tnr	0.846	0.846	0.846	0.846	0.825	0.825	0.815	0.82	0.82	0.82	0.82	0.81	0.81	0.816	0.816	0.816	0.828	0.828	0.834	0.834	0.834	0.823	0.823	0.829	0.829	0.829	0.84	0.845	0.845	0.845	0.856	0.856	0.861	0.861	0.861	0.85	0.854	0.854	0.854	0.864	0.864	0.869	0.869
train	haa	test hag	pred_with	0	2	totn	827934	827934	827934	827934	807267	807267	782219	780550	780550	780550	780550	755262	755262	753579	753579	753579	749703	749703	747739	747739	747739	723670	723670	721633	721633	721633	717417	715418	715418	715418	710767	710767	708187	708187	708187	684450	681809	681809	681809	676858	676858	673913	673913
train	haa	test hag	pred_with	0	4	tpr	0.891	0.891	0.891	0.891	0.926	0.926	0.898	0.91	0.91	0.91	0.91	0.899	0.899	0.894	0.906	0.906	0.895	0.895	0.891	0.914	0.914	0.907	0.907	0.903	0.903	0.903	0.905	0.901	0.901	0.901	0.903	0.903	0.898	0.909	0.909	0.899	0.893	0.893	0.893	0.895	0.895	0.889	0.889
train	haa	test hag	pred_with	0	4	totp	18828	18828	18828	18828	19579	19579	36166	44131	44131	44131	44131	61044	61044	68653	69546	69546	84664	84664	92352	94726	94726	109634	109634	116831	116831	116831	131813	137897	137897	137897	153052	153052	159588	161525	161525	174644	180381	180381	180381	193673	193673	199704	199704
train	haa	test hag	pred_with	0	4	tnr	0.87	0.87	0.87	0.87	0.829	0.829	0.832	0.817	0.817	0.817	0.817	0.831	0.831	0.838	0.827	0.827	0.841	0.841	0.848	0.827	0.827	0.841	0.841	0.847	0.847	0.847	0.85	0.856	0.856	0.856	0.859	0.859	0.865	0.855	0.855	0.869	0.875	0.875	0.875	0.877	0.877	0.883	0.883
train	haa	test hag	pred_with	0	4	totn	851192	851192	851192	851192	810988	810988	798130	777140	777140	777140	777140	774522	774522	773309	763866	763866	761187	761187	759823	741462	741462	739008	739008	737684	737684	737684	726208	724870	724870	724870	713257	713257	711646	703450	703450	699999	698067	698067	698067	686810	686810	684681	684681
train	hab	test haa	pred_with	0	1	tpr	0.834	0.834	0.834	0.834	0.867	0.867	0.801	0.801	0.81	0.83	0.83	0.813	0.813	0.806	0.806	0.806	0.809	0.809	0.811	0.811	0.811	0.811	0.799	0.803	0.803	0.811	0.807	0.807	0.801	0.801	0.801	0.783	0.771	0.771	0.795	0.795	0.768	0.766	0.766	0.766	0.742	0.729	0.729
train	hab	test haa	pred_with	0	1	totp	17532	17532	17532	17532	18216	18216	31928	31928	38731	39681	39681	53610	53610	60413	60413	60413	73999	73999	80912	80912	80912	80912	92908	99774	99774	100877	112475	112475	117229	117229	117229	126323	130411	130411	134408	134408	141908	146901	146901	146901	152595	155350	155350
train	hab	test haa	pred_with	0	1	tnr	0.909	0.909	0.909	0.909	0.878	0.878	0.89	0.89	0.876	0.856	0.856	0.869	0.869	0.875	0.875	0.875	0.871	0.871	0.87	0.87	0.87	0.87	0.882	0.88	0.88	0.872	0.875	0.875	0.879	0.879	0.879	0.888	0.892	0.892	0.875	0.875	0.882	0.875	0.875	0.875	0.88	0.882	0.882
train	hab	test haa	pred_with	0	1	totn	889599	889599	889599	889599	859856	859856	854714	854714	834349	815440	815440	811235	811235	809069	809069	809069	791669	791669	783576	783576	783576	783576	779077	770297	770297	763782	752761	752761	750538	750538	750538	744594	740941	740941	727087	727087	718942	707103	707103	707103	698810	694097	694097
train	hab	test haa	pred_with	0	2	tpr	0.868	0.868	0.868	0.868	0.906	0.906	0.886	0.886	0.894	0.894	0.894	0.88	0.88	0.872	0.872	0.894	0.883	0.883	0.877	0.877	0.877	0.877	0.866	0.86	0.86	0.86	0.847	0.847	0.842	0.842	0.842	0.854	0.848	0.848	0.848	0.848	0.835	0.829	0.829	0.829	0.817	0.811	0.811
train	hab	test haa	pred_with	0	2	totp	18256	18256	18256	18256	19050	19050	35348	35348	42769	42769	42769	58026	58026	65378	65378	66998	80776	80776	87481	87481	87481	87481	100672	106882	106882	106882	118103	118103	123248	123248	123248	137879	143379	143379	143379	143379	154216	158983	158983	158983	168072	172830	172830
train	hab	test haa	pred_with	0	2	tnr	0.873	0.873	0.873	0.873	0.832	0.832	0.822	0.822	0.806	0.806	0.806	0.818	0.818	0.825	0.825	0.802	0.813	0.813	0.819	0.819	0.819	0.819	0.83	0.836	0.836	0.836	0.846	0.846	0.851	0.851	0.851	0.837	0.843	0.843	0.843	0.843	0.853	0.857	0.857	0.857	0.866	0.871	0.871
train	hab	test haa	pred_with	0	2	totn	854969	854969	854969	854969	814302	814302	789280	789280	767210	767210	767210	764333	764333	762716	762716	741473	738668	738668	737152	737152	737152	737152	733848	731972	731972	731972	728161	728161	726329	726329	726329	702337	700096	700096	700096	700096	695288	693120	693120	693120	688222	685512	685512
train	hab	test haa	pred_with	0	4	tpr	0.924	0.924	0.924	0.924	0.937	0.937	0.925	0.925	0.941	0.941	0.941	0.933	0.933	0.944	0.944	0.944	0.94	0.94	0.937	0.937	0.944	0.944	0.947	0.944	0.944	0.944	0.939	0.939	0.937	0.944	0.944	0.945	0.942	0.942	0.942	0.942	0.935	0.94	0.94	0.947	0.94	0.937	0.937
train	hab	test haa	pred_with	0	4	totp	19415	19415	19415	19415	19689	19689	36900	36900	45020	45020	45020	61523	61523	70743	70743	70743	85998	85998	93458	93458	94191	94191	110064	117409	117409	117409	130901	130901	137085	138115	138115	152459	159320	159320	159320	159320	172770	180132	180132	181465	193427	199663	199663
train	hab	test haa	pred_with	0	4	tnr	0.839	0.839	0.839	0.839	0.82	0.82	0.813	0.813	0.789	0.789	0.789	0.802	0.802	0.789	0.789	0.789	0.802	0.802	0.808	0.808	0.797	0.797	0.8	0.807	0.807	0.807	0.819	0.819	0.825	0.814	0.814	0.816	0.822	0.822	0.822	0.822	0.835	0.831	0.831	0.82	0.832	0.838	0.838
train	hab	test haa	pred_with	0	4	totn	821615	821615	821615	821615	802295	802295	780767	780767	751086	751086	751086	749455	749455	729554	729554	729554	728226	728226	727465	727465	717912	717912	707068	706327	706327	706327	704787	704787	703994	695030	695030	684098	683218	683218	683218	683218	681023	671387	671387	662599	660574	659342	659342
train	hab	test hac	pred_with	0	1	tpr	0.837	0.837	0.837	0.837	0.873	0.873	0.81	0.81	0.821	0.84	0.84	0.825	0.825	0.815	0.815	0.815	0.817	0.817	0.816	0.816	0.816	0.816	0.8	0.803	0.803	0.813	0.807	0.807	0.799	0.799	0.799	0.78	0.768	0.768	0.792	0.792	0.765	0.763	0.763	0.763	0.739	0.726	0.726
train	hab	test hac	pred_with	0	1	totp	17536	17536	17536	17536	18281	18281	32343	32343	39630	40558	40558	55610	55610	62202	62202	62202	76993	76993	84494	84494	84494	84494	97177	104106	104106	105289	117832	117832	122841	122841	122841	132487	136738	136738	140980	140980	147929	153254	153254	153254	159329	162081	162081
train	hab	test hac	pred_with	0	1	tnr	0.903	0.903	0.903	0.903	0.872	0.872	0.884	0.884	0.87	0.849	0.849	0.862	0.862	0.868	0.868	0.868	0.866	0.866	0.865	0.865	0.865	0.865	0.877	0.875	0.875	0.867	0.87	0.87	0.875	0.875	0.875	0.884	0.888	0.888	0.871	0.871	0.877	0.87	0.87	0.87	0.875	0.877	0.877
train	hab	test hac	pred_with	0	1	totn	884283	884283	884283	884283	853400	853400	848487	848487	827651	808021	808021	803909	803909	801669	801669	801669	784242	784242	775501	775501	775501	775501	770273	761239	761239	754598	742872	742872	740223	740223	740223	733681	729759	729759	715896	715896	707494	694995	694995	694995	686435	681495	681495
train	hab	test hac	pred_with	0	2	tpr	0.846	0.846	0.846	0.846	0.886	0.886	0.862	0.862	0.878	0.878	0.878	0.86	0.86	0.851	0.851	0.874	0.863	0.863	0.857	0.857	0.857	0.857	0.844	0.839	0.839	0.839	0.827	0.827	0.822	0.822	0.822	0.836	0.83	0.83	0.83	0.83	0.816	0.81	0.81	0.81	0.799	0.792	0.792
train	hab	test hac	pred_with	0	2	totp	17725	17725	17725	17725	18564	18564	34400	34400	42381	42381	42381	58017	58017	64895	64895	66675	81356	81356	88665	88665	88665	88665	102477	108660	108660	108660	120698	120698	126359	126359	126359	142067	147788	147788	147788	147788	157793	162780	162780	162780	172156	176826	176826
train	hab	test hac	pred_with	0	2	tnr	0.874	0.874	0.874	0.874	0.831	0.831	0.821	0.821	0.805	0.805	0.805	0.817	0.817	0.823	0.823	0.799	0.811	0.811	0.818	0.818	0.818	0.818	0.83	0.835	0.835	0.835	0.846	0.846	0.851	0.851	0.851	0.838	0.843	0.843	0.843	0.843	0.853	0.858	0.858	0.858	0.867	0.872	0.872
train	hab	test hac	pred_with	0	2	totn	855544	855544	855544	855544	813950	813950	788056	788056	765789	765789	765789	762261	762261	760307	760307	738267	734963	734963	733042	733042	733042	733042	728943	726946	726946	726946	722556	722556	720559	720559	720559	695778	693326	693326	693326	693326	687980	685436	685436	685436	680177	677155	677155
train	hab	test hac	pred_with	0	4	tpr	0.926	0.926	0.926	0.926	0.947	0.947	0.923	0.923	0.94	0.94	0.94	0.935	0.935	0.946	0.946	0.946	0.941	0.941	0.937	0.937	0.944	0.944	0.944	0.942	0.942	0.942	0.935	0.935	0.933	0.94	0.94	0.941	0.937	0.937	0.937	0.937	0.929	0.932	0.932	0.946	0.94	0.937	0.937
train	hab	test hac	pred_with	0	4	totp	19402	19402	19402	19402	19824	19824	36856	36856	45395	45395	45395	63085	63085	72184	72184	72184	88661	88661	97005	97005	97743	97743	114607	122025	122025	122025	136527	136527	143326	144499	144499	159844	166881	166881	166881	166881	179567	187334	187334	189999	202642	209216	209216
train	hab	test hac	pred_with	0	4	tnr	0.832	0.832	0.832	0.832	0.802	0.802	0.805	0.805	0.78	0.78	0.78	0.795	0.795	0.781	0.781	0.781	0.794	0.794	0.802	0.802	0.791	0.791	0.794	0.801	0.801	0.801	0.814	0.814	0.82	0.81	0.81	0.812	0.819	0.819	0.819	0.819	0.831	0.826	0.826	0.803	0.816	0.822	0.822
train	hab	test hac	pred_with	0	4	totn	814750	814750	814750	814750	785519	785519	773081	773081	742674	742674	742674	741200	741200	721080	721080	721080	719572	719572	718686	718686	709080	709080	697753	696991	696991	696991	695065	695065	694206	685130	685130	674017	672881	672881	672881	672881	670216	660100	660100	641965	639973	638855	638855
train	hab	test had	pred_with	0	1	tpr	0.859	0.859	0.859	0.859	0.896	0.896	0.848	0.848	0.853	0.87	0.87	0.857	0.857	0.853	0.853	0.853	0.857	0.857	0.86	0.86	0.86	0.86	0.851	0.855	0.855	0.862	0.861	0.861	0.856	0.856	0.856	0.845	0.837	0.837	0.873	0.873	0.855	0.862	0.862	0.862	0.842	0.832	0.832
train	hab	test had	pred_with	0	1	totp	18193	18193	18193	18193	18991	18991	34126	34126	41678	42500	42500	57975	57975	64918	64918	64918	80119	80119	87912	87912	87912	87912	101049	108608	108608	109607	122848	122848	128650	128650	128650	140011	144997	144997	151084	151084	161913	169498	169498	169498	177606	181821	181821
train	hab	test had	pred_with	0	1	tnr	0.889	0.889	0.889	0.889	0.842	0.842	0.855	0.855	0.839	0.816	0.816	0.829	0.829	0.835	0.835	0.835	0.83	0.83	0.827	0.827	0.827	0.827	0.839	0.835	0.835	0.822	0.819	0.819	0.824	0.824	0.824	0.834	0.839	0.839	0.777	0.777	0.786	0.76	0.76	0.76	0.766	0.769	0.769
train	hab	test had	pred_with	0	1	totn	869780	869780	869780	869780	824055	824055	820125	820125	798014	776338	776338	772989	772989	771476	771476	771476	752611	752611	742498	742498	742498	742498	739184	728458	728458	717703	701823	701823	700054	700054	700054	695901	693460	693460	642408	642408	636947	610478	610478	610478	604371	600897	600897
train	hab	test had	pred_with	0	2	tpr	0.854	0.854	0.854	0.854	0.891	0.891	0.864	0.864	0.874	0.874	0.874	0.859	0.859	0.851	0.851	0.875	0.863	0.863	0.856	0.856	0.856	0.856	0.843	0.837	0.837	0.837	0.826	0.826	0.82	0.82	0.82	0.833	0.826	0.826	0.826	0.826	0.812	0.806	0.806	0.806	0.794	0.787	0.787
train	hab	test had	pred_with	0	2	totp	18097	18097	18097	18097	18871	18871	34763	34763	42701	42701	42701	58113	58113	64780	64780	66570	80617	80617	87518	87518	87518	87518	100104	106384	106384	106384	117755	117755	123202	123202	123202	137974	143015	143015	143015	143015	153828	158487	158487	158487	167545	172067	172067
train	hab	test had	pred_with	0	2	tnr	0.882	0.882	0.882	0.882	0.84	0.84	0.831	0.831	0.814	0.814	0.814	0.827	0.827	0.833	0.833	0.811	0.823	0.823	0.829	0.829	0.829	0.829	0.84	0.845	0.845	0.845	0.856	0.856	0.861	0.861	0.861	0.85	0.854	0.854	0.854	0.854	0.865	0.869	0.869	0.869	0.878	0.883	0.883
train	hab	test had	pred_with	0	2	totn	862914	862914	862914	862914	822329	822329	797178	797178	774551	774551	774551	771139	771139	769350	769350	749182	745886	745886	743981	743981	743981	743981	740116	738023	738023	738023	733841	733841	731717	731717	731717	708795	706409	706409	706409	706409	700932	698338	698338	698338	693181	690014	690014
train	hab	test had	pred_with	0	4	tpr	0.925	0.925	0.925	0.925	0.944	0.944	0.923	0.923	0.937	0.937	0.937	0.932	0.932	0.944	0.944	0.944	0.939	0.939	0.937	0.937	0.944	0.944	0.946	0.944	0.944	0.944	0.939	0.939	0.936	0.943	0.943	0.952	0.949	0.949	0.949	0.949	0.942	0.939	0.939	0.952	0.947	0.943	0.943
train	hab	test had	pred_with	0	4	totp	19587	19587	19587	19587	19995	19995	37138	37138	45757	45757	45757	63057	63057	71860	71860	71860	87790	87790	95829	95829	96525	96525	112261	119957	119957	119957	133906	133906	140629	141716	141716	157711	164330	164330	164330	164330	178438	184697	184697	187187	199650	206193	206193
train	hab	test had	pred_with	0	4	tnr	0.836	0.836	0.836	0.836	0.806	0.806	0.809	0.809	0.784	0.784	0.784	0.799	0.799	0.785	0.785	0.785	0.798	0.798	0.805	0.805	0.794	0.794	0.797	0.804	0.804	0.804	0.816	0.816	0.823	0.812	0.812	0.803	0.809	0.809	0.809	0.809	0.823	0.829	0.829	0.805	0.818	0.824	0.824
train	hab	test had	pred_with	0	4	totn	818139	818139	818139	818139	788772	788772	776684	776684	746113	746113	746113	744589	744589	724853	724853	724853	723440	723440	722673	722673	713134	713134	702302	701625	701625	701625	700021	700021	699173	690144	690144	669952	669144	669144	669144	669144	666962	665883	665883	647053	645301	644155	644155
train	hab	test hae	pred_with	0	1	tpr	0.827	0.827	0.827	0.827	0.871	0.871	0.806	0.806	0.82	0.841	0.841	0.826	0.826	0.818	0.818	0.818	0.819	0.819	0.822	0.822	0.822	0.822	0.809	0.811	0.811	0.821	0.817	0.817	0.81	0.81	0.81	0.793	0.782	0.782	0.807	0.807	0.783	0.783	0.783	0.783	0.76	0.747	0.747
train	hab	test hae	pred_with	0	1	totp	16611	16611	16611	16611	17497	17497	30840	30840	37625	38609	38609	53338	53338	59590	59590	59590	73918	73918	80986	80986	80986	80986	92879	99690	99690	100901	112207	112207	116836	116836	116836	126382	130450	130450	134618	134618	142255	148086	148086	148086	154217	157326	157326
train	hab	test hae	pred_with	0	1	tnr	0.921	0.921	0.921	0.921	0.879	0.879	0.89	0.89	0.876	0.856	0.856	0.869	0.869	0.875	0.875	0.875	0.872	0.872	0.87	0.87	0.87	0.87	0.881	0.879	0.879	0.871	0.871	0.871	0.876	0.876	0.876	0.885	0.889	0.889	0.868	0.868	0.875	0.866	0.866	0.866	0.871	0.874	0.874
train	hab	test hae	pred_with	0	1	totn	902124	902124	902124	902124	861182	861182	856335	856335	836092	816774	816774	812800	812800	810788	810788	810788	793301	793301	784680	784680	784680	784680	780286	771018	771018	763727	751722	751722	749496	749496	749496	743873	740424	740424	723387	723387	716246	701858	701858	701858	694306	689622	689622
train	hab	test hae	pred_with	0	2	tpr	0.835	0.835	0.835	0.835	0.876	0.876	0.832	0.832	0.837	0.837	0.837	0.813	0.813	0.803	0.803	0.828	0.809	0.809	0.801	0.801	0.801	0.801	0.786	0.776	0.776	0.776	0.76	0.76	0.752	0.752	0.752	0.765	0.756	0.756	0.756	0.756	0.742	0.734	0.734	0.734	0.722	0.714	0.714
train	hab	test hae	pred_with	0	2	totp	16763	16763	16763	16763	17592	17592	31839	31839	38410	38410	38410	52525	52525	58492	58492	60329	73040	73040	78917	78917	78917	78917	90189	95385	95385	95385	104361	104361	108459	108459	108459	121832	126223	126223	126223	126223	134734	138853	138853	138853	146379	150347	150347
train	hab	test hae	pred_with	0	2	tnr	0.906	0.906	0.906	0.906	0.875	0.875	0.872	0.872	0.862	0.862	0.862	0.874	0.874	0.879	0.879	0.864	0.875	0.875	0.881	0.881	0.881	0.881	0.891	0.896	0.896	0.896	0.905	0.905	0.909	0.909	0.909	0.906	0.91	0.91	0.91	0.91	0.919	0.923	0.923	0.923	0.931	0.936	0.936
train	hab	test hae	pred_with	0	2	totn	887888	887888	887888	887888	857707	857707	838460	838460	822076	822076	822076	817488	817488	815191	815191	801146	796464	796464	794102	794102	794102	794102	789087	786229	786229	786229	780734	780734	777977	777977	777977	761365	758239	758239	758239	758239	751972	748560	748560	748560	742403	738578	738578
train	hab	test hae	pred_with	0	4	tpr	0.936	0.936	0.936	0.936	0.951	0.951	0.935	0.935	0.951	0.951	0.951	0.945	0.945	0.955	0.955	0.955	0.948	0.948	0.946	0.946	0.952	0.952	0.954	0.951	0.951	0.951	0.946	0.946	0.944	0.951	0.951	0.953	0.95	0.95	0.95	0.95	0.944	0.948	0.948	0.954	0.949	0.946	0.946
train	hab	test hae	pred_with	0	4	totp	18802	18802	18802	18802	19094	19094	35770	35770	43661	43661	43661	61033	61033	69592	69592	69592	85589	85589	93162	93162	93814	93814	109522	116886	116886	116886	129955	129955	136084	137087	137087	151860	158594	158594	158594	158594	171461	179268	179268	180506	192492	199203	199203
train	hab	test hae	pred_with	0	4	tnr	0.84	0.84	0.84	0.84	0.82	0.82	0.813	0.813	0.79	0.79	0.79	0.804	0.804	0.79	0.79	0.79	0.803	0.803	0.81	0.81	0.799	0.799	0.801	0.808	0.808	0.808	0.82	0.82	0.826	0.814	0.814	0.816	0.822	0.822	0.822	0.822	0.835	0.829	0.829	0.817	0.828	0.835	0.835
train	hab	test hae	pred_with	0	4	totn	823505	823505	823505	823505	803801	803801	782310	782310	753314	753314	753314	751983	751983	732231	732231	732231	730835	730835	730169	730169	720294	720294	709444	708754	708754	708754	707352	707352	706626	697028	697028	685913	685130	685130	685130	685130	683219	672434	672434	662104	660407	659325	659325
train	hab	test haf	pred_with	0	1	tpr	0.853	0.853	0.853	0.853	0.89	0.89	0.828	0.828	0.84	0.863	0.863	0.848	0.848	0.842	0.842	0.842	0.841	0.841	0.845	0.845	0.845	0.845	0.829	0.832	0.832	0.841	0.835	0.835	0.827	0.827	0.827	0.807	0.796	0.796	0.819	0.819	0.793	0.792	0.792	0.792	0.767	0.753	0.753
train	hab	test haf	pred_with	0	1	totp	18566	18566	18566	18566	19378	19378	33917	33917	41833	42945	42945	57668	57668	64420	64420	64420	78888	78888	86658	86658	86658	86658	98889	105671	105671	106732	118448	118448	123510	123510	123510	133169	137560	137560	141448	141448	148808	154310	154310	154310	160101	163081	163081
train	hab	test haf	pred_with	0	1	tnr	0.905	0.905	0.905	0.905	0.867	0.867	0.88	0.88	0.866	0.846	0.846	0.859	0.859	0.865	0.865	0.865	0.863	0.863	0.861	0.861	0.861	0.861	0.873	0.87	0.87	0.863	0.864	0.864	0.869	0.869	0.869	0.878	0.882	0.882	0.864	0.864	0.87	0.861	0.861	0.861	0.866	0.869	0.869
train	hab	test haf	pred_with	0	1	totn	885313	885313	885313	885313	848371	848371	843715	843715	823243	803935	803935	800442	800442	798659	798659	798659	781748	781748	773031	773031	773031	773031	768611	759939	759939	753331	741636	741636	739284	739284	739284	733279	729873	729873	714335	714335	706771	693598	693598	693598	685459	680574	680574
train	hab	test haf	pred_with	0	2	tpr	0.871	0.871	0.871	0.871	0.905	0.905	0.877	0.877	0.887	0.887	0.887	0.872	0.872	0.864	0.864	0.889	0.876	0.876	0.869	0.869	0.869	0.869	0.857	0.851	0.851	0.851	0.839	0.839	0.834	0.834	0.834	0.848	0.842	0.842	0.842	0.842	0.832	0.826	0.826	0.826	0.815	0.808	0.808
train	hab	test haf	pred_with	0	2	totp	18972	18972	18972	18972	19703	19703	35945	35945	44156	44156	44156	59289	59289	66146	66146	68035	82167	82167	89134	89134	89134	89134	102131	108034	108034	108034	119046	119046	124502	124502	124502	139906	145516	145516	145516	145516	156078	160926	160926	160926	170134	175030	175030
train	hab	test haf	pred_with	0	2	tnr	0.874	0.874	0.874	0.874	0.832	0.832	0.822	0.822	0.805	0.805	0.805	0.817	0.817	0.823	0.823	0.799	0.811	0.811	0.817	0.817	0.817	0.817	0.828	0.834	0.834	0.834	0.844	0.844	0.849	0.849	0.849	0.835	0.841	0.841	0.841	0.841	0.851	0.855	0.855	0.855	0.864	0.869	0.869
train	hab	test haf	pred_with	0	2	totn	854972	854972	854972	854972	813868	813868	788359	788359	764618	764618	764618	761535	761535	759857	759857	738288	735182	735182	733359	733359	733359	733359	729705	727855	727855	727855	723962	723962	722004	722004	722004	697580	695393	695393	695393	695393	691031	688715	688715	688715	683993	681024	681024
train	hab	test haf	pred_with	0	4	tpr	0.923	0.923	0.923	0.923	0.942	0.942	0.919	0.919	0.933	0.933	0.933	0.927	0.927	0.938	0.938	0.938	0.932	0.932	0.93	0.93	0.937	0.937	0.938	0.935	0.935	0.935	0.93	0.93	0.928	0.935	0.935	0.936	0.934	0.934	0.934	0.934	0.927	0.931	0.931	0.938	0.932	0.929	0.929
train	hab	test haf	pred_with	0	4	totp	20086	20086	20086	20086	20520	20520	37654	37654	46458	46458	46458	63069	63069	71806	71806	71806	87360	87360	95404	95404	96156	96156	111784	118699	118699	118699	131949	131949	138514	139596	139596	154467	161274	161274	161274	161274	173891	181435	181435	182789	194643	201213	201213
train	hab	test haf	pred_with	0	4	tnr	0.84	0.84	0.84	0.84	0.81	0.81	0.813	0.813	0.789	0.789	0.789	0.802	0.802	0.788	0.788	0.788	0.801	0.801	0.808	0.808	0.798	0.798	0.801	0.807	0.807	0.807	0.819	0.819	0.825	0.815	0.815	0.817	0.824	0.824	0.824	0.824	0.836	0.831	0.831	0.82	0.832	0.839	0.839
train	hab	test haf	pred_with	0	4	totn	821560	821560	821560	821560	792071	792071	779712	779712	749342	749342	749342	747737	747737	727880	727880	727880	726196	726196	725450	725450	716005	716005	705070	704232	704232	704232	702577	702577	701728	692923	692923	682288	681298	681298	681298	681298	678991	669283	669283	660536	658460	657165	657165
train	hab	test hag	pred_with	0	1	tpr	0.85	0.85	0.85	0.85	0.885	0.885	0.826	0.826	0.831	0.85	0.85	0.835	0.835	0.829	0.829	0.829	0.829	0.829	0.833	0.833	0.833	0.833	0.821	0.821	0.821	0.831	0.828	0.828	0.822	0.822	0.822	0.806	0.796	0.796	0.819	0.819	0.797	0.799	0.799	0.799	0.776	0.763	0.763
train	hab	test hag	pred_with	0	1	totp	17978	17978	17978	17978	18707	18707	33275	33275	40299	41203	41203	56696	56696	63670	63670	63670	78433	78433	86318	86318	86318	86318	99228	106236	106236	107498	120598	120598	125897	125897	125897	136658	141515	141515	145566	145566	154847	161373	161373	161373	167999	171391	171391
train	hab	test hag	pred_with	0	1	tnr	0.897	0.897	0.897	0.897	0.859	0.859	0.871	0.871	0.856	0.834	0.834	0.847	0.847	0.853	0.853	0.853	0.85	0.85	0.848	0.848	0.848	0.848	0.86	0.858	0.858	0.849	0.85	0.85	0.855	0.855	0.855	0.865	0.869	0.869	0.847	0.847	0.856	0.845	0.845	0.845	0.851	0.853	0.853
train	hab	test hag	pred_with	0	1	totn	878254	878254	878254	878254	840549	840549	835998	835998	814221	793550	793550	789590	789590	787742	787742	787742	769936	769936	760558	760558	760558	760558	756193	746635	746635	738966	726004	726004	723881	723881	723881	718127	714837	714837	696839	696839	689550	674274	674274	674274	666443	661675	661675
train	hab	test hag	pred_with	0	2	tpr	0.864	0.864	0.864	0.864	0.905	0.905	0.881	0.881	0.89	0.89	0.89	0.877	0.877	0.869	0.869	0.89	0.877	0.877	0.871	0.871	0.871	0.871	0.859	0.853	0.853	0.853	0.84	0.84	0.835	0.835	0.835	0.848	0.842	0.842	0.842	0.842	0.83	0.824	0.824	0.824	0.812	0.806	0.806
train	hab	test hag	pred_with	0	2	totp	18272	18272	18272	18272	19135	19135	35462	35462	43165	43165	43165	59553	59553	66692	66692	68305	82902	82902	90238	90238	90238	90238	103884	110368	110368	110368	122395	122395	127818	127818	127818	143761	149654	149654	149654	149654	161298	166326	166326	166326	175832	181047	181047
train	hab	test hag	pred_with	0	2	tnr	0.867	0.867	0.867	0.867	0.825	0.825	0.815	0.815	0.797	0.797	0.797	0.81	0.81	0.816	0.816	0.793	0.805	0.805	0.811	0.811	0.811	0.811	0.823	0.829	0.829	0.829	0.84	0.84	0.845	0.845	0.845	0.833	0.838	0.838	0.838	0.838	0.85	0.854	0.854	0.854	0.864	0.869	0.869
train	hab	test hag	pred_with	0	2	totn	848411	848411	848411	848411	807267	807267	782219	782219	758327	758327	758327	755262	755262	753579	753579	732215	729015	729015	727299	727299	727299	727299	723670	721633	721633	721633	717417	717417	715418	715418	715418	691630	689376	689376	689376	689376	684450	681809	681809	681809	676858	673913	673913
train	hab	test hag	pred_with	0	4	tpr	0.919	0.919	0.919	0.919	0.933	0.933	0.919	0.919	0.937	0.937	0.937	0.929	0.929	0.934	0.934	0.934	0.926	0.926	0.924	0.924	0.94	0.94	0.942	0.939	0.939	0.939	0.932	0.932	0.929	0.938	0.938	0.938	0.935	0.935	0.935	0.935	0.928	0.931	0.931	0.939	0.933	0.928	0.928
train	hab	test hag	pred_with	0	4	totp	19433	19433	19433	19433	19730	19730	36983	36983	45453	45453	45453	63091	63091	71716	71716	71716	87602	87602	95704	95704	97391	97391	113816	121487	121487	121487	135805	135805	142237	143515	143515	159154	166225	166225	166225	166225	180250	188132	188132	189705	201882	208525	208525
train	hab	test hag	pred_with	0	4	tnr	0.839	0.839	0.839	0.839	0.818	0.818	0.811	0.811	0.785	0.785	0.785	0.8	0.8	0.796	0.796	0.796	0.81	0.81	0.817	0.817	0.796	0.796	0.799	0.806	0.806	0.806	0.819	0.819	0.825	0.815	0.815	0.817	0.824	0.824	0.824	0.824	0.838	0.834	0.834	0.822	0.835	0.842	0.842
train	hab	test hag	pred_with	0	4	totn	821300	821300	821300	821300	800813	800813	778137	778137	747313	747313	747313	745498	745498	734999	734999	734999	733088	733088	732138	732138	713517	713517	702497	701647	701647	701647	699722	699722	698732	689890	689890	678803	677727	677727	677727	677727	675182	665208	665208	656322	654042	652525	652525
train	hac	test haa	pred_with	0	1	tpr	0.856	0.856	0.856	0.856	0.878	0.878	0.817	0.824	0.824	0.824	0.824	0.827	0.827	0.821	0.821	0.821	0.824	0.824	0.82	0.82	0.82	0.82	0.809	0.803	0.803	0.82	0.82	0.816	0.811	0.811	0.811	0.794	0.794	0.804	0.804	0.804	0.779	0.779	0.796	0.796	0.796	0.772	0.759
train	hac	test haa	pred_with	0	1	totp	17988	17988	17988	17988	18456	18456	32579	39419	39419	39419	39419	54556	54556	61560	61560	61560	75392	75392	81778	81778	81778	81778	94034	99774	99774	101932	101932	113780	118657	118657	118657	128138	128138	136029	136029	136029	143976	143976	152537	152537	152537	158731	161814
train	hac	test haa	pred_with	0	1	tnr	0.891	0.891	0.891	0.891	0.865	0.865	0.877	0.863	0.863	0.863	0.863	0.854	0.854	0.86	0.86	0.86	0.857	0.857	0.863	0.863	0.863	0.863	0.874	0.88	0.88	0.865	0.865	0.866	0.871	0.871	0.871	0.88	0.88	0.865	0.865	0.865	0.872	0.872	0.85	0.85	0.85	0.855	0.858
train	hac	test haa	pred_with	0	1	totn	871933	871933	871933	871933	847033	847033	842302	821707	821707	821707	821707	797778	797778	795813	795813	795813	778717	778717	776882	776882	776882	776882	772643	770297	770297	757250	757250	745383	743283	743283	743283	737726	737726	718811	718811	718811	711113	711113	686966	686966	686966	679173	674788
train	hac	test haa	pred_with	0	2	tpr	0.89	0.89	0.89	0.89	0.925	0.925	0.886	0.894	0.894	0.894	0.894	0.88	0.88	0.872	0.872	0.872	0.86	0.86	0.877	0.877	0.877	0.877	0.866	0.86	0.86	0.86	0.86	0.847	0.842	0.842	0.866	0.854	0.854	0.848	0.848	0.848	0.835	0.835	0.829	0.829	0.829	0.817	0.811
train	hac	test haa	pred_with	0	2	totp	18717	18717	18717	18717	19440	19440	35348	42769	42769	42769	42769	58026	58026	65378	65378	65378	78669	78669	87481	87481	87481	87481	100672	106882	106882	106882	106882	118103	123248	123248	126688	137879	137879	143379	143379	143379	154216	154216	158983	158983	158983	168072	172830
train	hac	test haa	pred_with	0	2	tnr	0.852	0.852	0.852	0.852	0.809	0.809	0.822	0.806	0.806	0.806	0.806	0.818	0.818	0.825	0.825	0.825	0.836	0.836	0.819	0.819	0.819	0.819	0.83	0.836	0.836	0.836	0.836	0.846	0.851	0.851	0.827	0.837	0.837	0.843	0.843	0.843	0.853	0.853	0.857	0.857	0.857	0.866	0.871
train	hac	test haa	pred_with	0	2	totn	834512	834512	834512	834512	792226	792226	789280	767210	767210	767210	767210	764333	764333	762716	762716	762716	759424	759424	737152	737152	737152	737152	733848	731972	731972	731972	731972	728161	726329	726329	706184	702337	702337	700096	700096	700096	695288	695288	693120	693120	693120	688222	685512
train	hac	test haa	pred_with	0	4	tpr	0.887	0.887	0.887	0.887	0.931	0.931	0.894	0.895	0.895	0.917	0.917	0.905	0.905	0.9	0.9	0.9	0.891	0.891	0.909	0.909	0.909	0.909	0.902	0.898	0.898	0.898	0.898	0.9	0.919	0.919	0.919	0.91	0.91	0.905	0.905	0.905	0.896	0.896	0.914	0.914	0.914	0.905	0.9
train	hac	test haa	pred_with	0	4	totp	18642	18642	18642	18642	19565	19565	35661	42825	42825	43872	43872	59694	59694	67442	67442	67447	81531	81531	90694	90694	90701	90701	104862	111629	111629	111629	111629	125489	134480	134480	134480	146780	146780	153087	153087	153098	165453	165453	175132	175132	175132	186080	191838
train	hac	test haa	pred_with	0	4	tnr	0.878	0.878	0.878	0.878	0.83	0.83	0.843	0.839	0.839	0.819	0.819	0.833	0.833	0.839	0.839	0.839	0.852	0.852	0.838	0.838	0.838	0.838	0.851	0.858	0.858	0.858	0.858	0.86	0.846	0.846	0.846	0.858	0.858	0.864	0.864	0.864	0.876	0.876	0.862	0.862	0.862	0.873	0.879
train	hac	test haa	pred_with	0	4	totn	859743	859743	859743	859743	812101	812101	809208	798615	798615	779901	779901	777589	777589	776368	776368	776249	773750	773750	754798	754798	754658	754658	752324	751005	751005	751005	751005	739926	721897	721897	721897	719159	719159	717725	717725	717616	714326	714326	696797	696797	696797	693758	691933
train	hac	test hab	pred_with	0	1	tpr	0.868	0.868	0.868	0.868	0.889	0.889	0.842	0.848	0.848	0.848	0.848	0.852	0.852	0.846	0.846	0.846	0.849	0.849	0.852	0.852	0.852	0.852	0.843	0.837	0.837	0.853	0.853	0.849	0.843	0.843	0.843	0.828	0.828	0.841	0.841	0.841	0.819	0.819	0.82	0.82	0.82	0.796	0.783
train	hac	test hab	pred_with	0	1	totp	18681	18681	18681	18681	19130	19130	33455	40511	40511	40511	40511	55979	55979	62702	62702	62702	77555	77555	84868	84868	84868	84868	97107	102950	102950	105014	105014	117541	122543	122543	122543	132937	132937	141515	141515	141515	150380	150380	156387	156387	156387	162386	165784
train	hac	test hab	pred_with	0	1	tnr	0.881	0.881	0.881	0.881	0.856	0.856	0.868	0.853	0.853	0.853	0.853	0.844	0.844	0.849	0.849	0.849	0.846	0.846	0.844	0.844	0.844	0.844	0.855	0.861	0.861	0.843	0.843	0.843	0.847	0.847	0.847	0.857	0.857	0.836	0.836	0.836	0.844	0.844	0.831	0.831	0.831	0.836	0.838
train	hac	test hab	pred_with	0	1	totn	862145	862145	862145	862145	837159	837159	833267	811796	811796	811796	811796	788178	788178	786545	786545	786545	768960	768960	760250	760250	760250	760250	756861	754856	754856	739002	739002	726185	724219	724219	724219	719443	719443	695458	695458	695458	688948	688948	672495	672495	672495	665230	660775
train	hac	test hab	pred_with	0	2	tpr	0.882	0.882	0.882	0.882	0.918	0.918	0.873	0.883	0.883	0.883	0.883	0.866	0.866	0.859	0.859	0.859	0.846	0.846	0.866	0.866	0.866	0.866	0.855	0.849	0.849	0.849	0.849	0.838	0.832	0.832	0.855	0.845	0.845	0.839	0.839	0.839	0.828	0.828	0.822	0.822	0.822	0.812	0.806
train	hac	test hab	pred_with	0	2	totp	18979	18979	18979	18979	19772	19772	34682	42226	42226	42226	42226	56922	56922	63666	63666	63666	77208	77208	86274	86274	86274	86274	98524	104488	104488	104488	104488	115931	120922	120922	124319	135615	135615	141078	141078	141078	151961	151961	156786	156786	156786	165531	170642
train	hac	test hab	pred_with	0	2	tnr	0.857	0.857	0.857	0.857	0.813	0.813	0.825	0.806	0.806	0.806	0.806	0.818	0.818	0.824	0.824	0.824	0.836	0.836	0.817	0.817	0.817	0.817	0.827	0.833	0.833	0.833	0.833	0.843	0.848	0.848	0.824	0.834	0.834	0.839	0.839	0.839	0.85	0.85	0.854	0.854	0.854	0.863	0.868
train	hac	test hab	pred_with	0	2	totn	838099	838099	838099	838099	795122	795122	791815	767866	767866	767866	767866	764643	764643	763031	763031	763031	759333	759333	735518	735518	735518	735518	732140	730256	730256	730256	730256	726335	724358	724358	704171	700297	700297	698116	698116	698116	693624	693624	691343	691343	691343	686824	684082
train	hac	test hab	pred_with	0	4	tpr	0.855	0.855	0.855	0.855	0.899	0.899	0.844	0.862	0.862	0.874	0.874	0.857	0.857	0.851	0.851	0.851	0.84	0.84	0.849	0.849	0.863	0.863	0.853	0.848	0.848	0.848	0.848	0.852	0.861	0.861	0.861	0.851	0.851	0.845	0.845	0.859	0.848	0.848	0.856	0.856	0.856	0.845	0.853
train	hac	test hab	pred_with	0	4	totp	18404	18404	18404	18404	19352	19352	33549	41183	41183	41771	41771	56308	56308	63022	63022	63029	76675	76675	84573	84573	85900	85900	98255	104330	104330	104330	104330	117938	125230	125230	125230	136582	136582	142119	142119	144530	155620	155620	163311	163311	163311	172421	180652
train	hac	test hab	pred_with	0	4	tnr	0.898	0.898	0.898	0.898	0.861	0.861	0.873	0.86	0.86	0.85	0.85	0.863	0.863	0.869	0.869	0.869	0.881	0.881	0.878	0.878	0.869	0.869	0.88	0.886	0.886	0.886	0.886	0.888	0.884	0.884	0.884	0.896	0.896	0.901	0.901	0.893	0.904	0.904	0.901	0.901	0.901	0.91	0.908
train	hac	test hab	pred_with	0	4	totn	878482	878482	878482	878482	842562	842562	838396	818510	818510	809570	809570	806188	806188	804546	804546	804433	800839	800839	790521	790521	782101	782101	778828	777055	777055	777055	777055	765311	755765	755765	755765	751947	751947	749840	749840	742483	738198	738198	728896	728896	728896	724742	715464
train	hac	test had	pred_with	0	1	tpr	0.882	0.882	0.882	0.882	0.9	0.9	0.853	0.859	0.859	0.859	0.859	0.862	0.862	0.859	0.859	0.859	0.87	0.87	0.873	0.873	0.873	0.873	0.866	0.862	0.862	0.877	0.877	0.879	0.875	0.875	0.875	0.865	0.865	0.885	0.885	0.885	0.869	0.869	0.878	0.878	0.878	0.862	0.853
train	hac	test had	pred_with	0	1	totp	18688	18688	18688	18688	19068	19068	34334	41934	41934	41934	41934	58342	58342	65352	65352	65352	81268	81268	89247	89247	89247	89247	102751	109607	109607	111511	111511	125381	131446	131446	131446	143430	143430	153222	153222	153222	164638	164638	172772	172772	172772	181755	186370
train	hac	test had	pred_with	0	1	tnr	0.862	0.862	0.862	0.862	0.835	0.835	0.848	0.832	0.832	0.832	0.832	0.821	0.821	0.827	0.827	0.827	0.81	0.81	0.804	0.804	0.804	0.804	0.816	0.822	0.822	0.791	0.791	0.782	0.787	0.787	0.787	0.797	0.797	0.747	0.747	0.747	0.756	0.756	0.725	0.725	0.725	0.731	0.734
train	hac	test had	pred_with	0	1	totn	844006	844006	844006	844006	817405	817405	813606	791266	791266	791266	791266	765431	765431	763985	763985	763985	734748	734748	722167	722167	722167	722167	719220	717703	717703	690715	690715	670043	668537	668537	668537	665007	665007	617745	617745	617745	612871	612871	582083	582083	582083	576851	573777
train	hac	test had	pred_with	0	2	tpr	0.875	0.875	0.875	0.875	0.91	0.91	0.864	0.874	0.874	0.874	0.874	0.859	0.859	0.851	0.851	0.851	0.838	0.838	0.856	0.856	0.856	0.856	0.843	0.837	0.837	0.837	0.837	0.826	0.82	0.82	0.843	0.833	0.833	0.826	0.826	0.826	0.812	0.812	0.806	0.806	0.806	0.794	0.787
train	hac	test had	pred_with	0	2	totp	18543	18543	18543	18543	19272	19272	34763	42701	42701	42701	42701	58113	58113	64780	64780	64780	78279	78279	87518	87518	87518	87518	100104	106384	106384	106384	106384	117755	123202	123202	126613	137974	137974	143015	143015	143015	153828	153828	158487	158487	158487	167545	172067
train	hac	test had	pred_with	0	2	tnr	0.862	0.862	0.862	0.862	0.818	0.818	0.831	0.814	0.814	0.814	0.814	0.827	0.827	0.833	0.833	0.833	0.844	0.844	0.829	0.829	0.829	0.829	0.84	0.845	0.845	0.845	0.845	0.856	0.861	0.861	0.839	0.85	0.85	0.854	0.854	0.854	0.865	0.865	0.869	0.869	0.869	0.878	0.883
train	hac	test had	pred_with	0	2	totn	843289	843289	843289	843289	800752	800752	797178	774551	774551	774551	774551	771139	771139	769350	769350	769350	765506	765506	743981	743981	743981	743981	740116	738023	738023	738023	738023	733841	731717	731717	712948	708795	708795	706409	706409	706409	700932	700932	698338	698338	698338	693181	690014
train	hac	test had	pred_with	0	4	tpr	0.886	0.886	0.886	0.886	0.931	0.931	0.892	0.904	0.904	0.914	0.914	0.905	0.905	0.901	0.901	0.901	0.891	0.891	0.91	0.91	0.91	0.91	0.903	0.899	0.899	0.899	0.899	0.913	0.919	0.919	0.919	0.912	0.912	0.908	0.908	0.908	0.897	0.897	0.913	0.913	0.913	0.905	0.9
train	hac	test had	pred_with	0	4	totp	18770	18770	18770	18770	19729	19729	35924	44127	44127	44616	44616	61213	61213	68562	68562	68571	83313	83313	93056	93056	93064	93064	107154	114296	114296	114296	114296	130255	138092	138092	138092	151196	151196	157153	157153	157161	169847	169847	179649	179649	179649	190893	196816
train	hac	test had	pred_with	0	4	tnr	0.875	0.875	0.875	0.875	0.826	0.826	0.839	0.826	0.826	0.815	0.815	0.83	0.83	0.836	0.836	0.836	0.849	0.849	0.836	0.836	0.836	0.836	0.848	0.855	0.855	0.855	0.855	0.848	0.844	0.844	0.844	0.857	0.857	0.862	0.862	0.862	0.875	0.875	0.861	0.861	0.861	0.873	0.879
train	hac	test had	pred_with	0	4	totn	856892	856892	856892	856892	808317	808317	805370	785258	785258	775676	775676	773449	773449	772342	772342	772256	769655	769655	750152	750152	750080	750080	747719	746488	746488	746488	746488	726665	716988	716988	716988	714578	714578	713108	713108	713035	709431	709431	691787	691787	691787	688816	686972
train	hac	test hae	pred_with	0	1	tpr	0.853	0.853	0.853	0.853	0.876	0.876	0.814	0.828	0.828	0.828	0.828	0.833	0.833	0.826	0.826	0.826	0.828	0.828	0.831	0.831	0.831	0.831	0.819	0.811	0.811	0.83	0.83	0.827	0.821	0.821	0.821	0.804	0.804	0.818	0.818	0.818	0.796	0.796	0.798	0.798	0.798	0.776	0.763
train	hac	test hae	pred_with	0	1	totp	17125	17125	17125	17125	17599	17599	31139	38004	38004	38004	38004	53835	53835	60212	60212	60212	74697	74697	81904	81904	81904	81904	94018	99690	99690	101932	101932	113568	118326	118326	118326	128156	128156	136469	136469	136469	144537	144537	150934	150934	150934	157360	160677
train	hac	test hae	pred_with	0	1	tnr	0.897	0.897	0.897	0.897	0.872	0.872	0.884	0.87	0.87	0.87	0.87	0.862	0.862	0.867	0.867	0.867	0.865	0.865	0.863	0.863	0.863	0.863	0.874	0.879	0.879	0.862	0.862	0.862	0.866	0.866	0.866	0.875	0.875	0.855	0.855	0.855	0.863	0.863	0.85	0.85	0.85	0.856	0.858
train	hac	test hae	pred_with	0	1	totn	879463	879463	879463	879463	854786	854786	850136	829769	829769	829769	829769	806046	806046	804159	804159	804159	786630	786630	777573	777573	777573	777573	773400	771018	771018	755918	755918	743207	741110	741110	741110	735771	735771	712550	712550	712550	705840	705840	689252	689252	689252	681995	677519
train	hac	test hae	pred_with	0	2	tpr	0.857	0.857	0.857	0.857	0.895	0.895	0.832	0.837	0.837	0.837	0.837	0.813	0.813	0.803	0.803	0.803	0.781	0.781	0.801	0.801	0.801	0.801	0.786	0.776	0.776	0.776	0.776	0.76	0.752	0.752	0.778	0.765	0.765	0.756	0.756	0.756	0.742	0.742	0.734	0.734	0.734	0.722	0.714
train	hac	test hae	pred_with	0	2	totp	17207	17207	17207	17207	17963	17963	31839	38410	38410	38410	38410	52525	52525	58492	58492	58492	70517	70517	78917	78917	78917	78917	90189	95385	95385	95385	95385	104361	108459	108459	112178	121832	121832	126223	126223	126223	134734	134734	138853	138853	138853	146379	150347
train	hac	test hae	pred_with	0	2	tnr	0.891	0.891	0.891	0.891	0.86	0.86	0.872	0.862	0.862	0.862	0.862	0.874	0.874	0.879	0.879	0.879	0.89	0.89	0.881	0.881	0.881	0.881	0.891	0.896	0.896	0.896	0.896	0.905	0.909	0.909	0.896	0.906	0.906	0.91	0.91	0.91	0.919	0.919	0.923	0.923	0.923	0.931	0.936
train	hac	test hae	pred_with	0	2	totn	873002	873002	873002	873002	842774	842774	838460	822076	822076	822076	822076	817488	817488	815191	815191	815191	809823	809823	794102	794102	794102	794102	789087	786229	786229	786229	786229	780734	777977	777977	766880	761365	761365	758239	758239	758239	751972	751972	748560	748560	748560	742403	738578
train	hac	test hae	pred_with	0	4	tpr	0.898	0.898	0.898	0.898	0.944	0.944	0.907	0.909	0.909	0.928	0.928	0.919	0.919	0.914	0.914	0.915	0.904	0.904	0.921	0.921	0.921	0.921	0.914	0.91	0.91	0.91	0.91	0.912	0.927	0.927	0.927	0.92	0.92	0.916	0.916	0.916	0.906	0.906	0.922	0.922	0.922	0.915	0.91
train	hac	test hae	pred_with	0	4	totp	18025	18025	18025	18025	18963	18963	34728	41735	41735	42591	42591	59383	59383	66642	66642	66668	81641	81641	90744	90744	90761	90761	104887	111756	111756	111756	111756	125246	133691	133691	133691	146660	146660	152892	152892	152924	164652	164652	174442	174442	174442	185560	191668
train	hac	test hae	pred_with	0	4	tnr	0.88	0.88	0.88	0.88	0.831	0.831	0.844	0.839	0.839	0.819	0.819	0.834	0.834	0.84	0.84	0.84	0.853	0.853	0.84	0.84	0.84	0.84	0.853	0.86	0.86	0.86	0.86	0.862	0.847	0.847	0.847	0.86	0.86	0.866	0.866	0.866	0.878	0.878	0.864	0.864	0.864	0.875	0.881
train	hac	test hae	pred_with	0	4	totn	862341	862341	862341	862341	813871	813871	811236	800615	800615	781705	781705	779794	779794	778789	778789	778604	776184	776184	757639	757639	757440	757440	755279	754094	754094	754094	754094	743272	725031	725031	725031	722831	722831	721546	721546	721331	718281	718281	700194	700194	700194	697629	695739
train	hac	test haf	pred_with	0	1	tpr	0.88	0.88	0.88	0.88	0.896	0.896	0.837	0.848	0.848	0.848	0.848	0.855	0.855	0.849	0.849	0.849	0.85	0.85	0.854	0.854	0.854	0.854	0.839	0.832	0.832	0.849	0.849	0.845	0.838	0.838	0.838	0.819	0.819	0.83	0.83	0.83	0.806	0.806	0.807	0.807	0.807	0.782	0.768
train	hac	test haf	pred_with	0	1	totp	19161	19161	19161	19161	19514	19514	34297	42235	42235	42235	42235	58153	58153	65013	65013	65013	79709	79709	87546	87546	87546	87546	99991	105671	105671	107811	107811	119834	125035	125035	125035	135062	135062	143420	143420	143420	151299	151299	157168	157168	157168	163200	166386
train	hac	test haf	pred_with	0	1	tnr	0.88	0.88	0.88	0.88	0.861	0.861	0.873	0.86	0.86	0.86	0.86	0.852	0.852	0.858	0.858	0.858	0.855	0.855	0.854	0.854	0.854	0.854	0.865	0.87	0.87	0.854	0.854	0.855	0.86	0.86	0.86	0.869	0.869	0.852	0.852	0.852	0.859	0.859	0.848	0.848	0.848	0.853	0.856
train	hac	test haf	pred_with	0	1	totn	860806	860806	860806	860806	841773	841773	837361	816817	816817	816817	816817	793761	793761	792086	792086	792086	774872	774872	766218	766218	766218	766218	762012	759939	759939	745904	745904	733549	731336	731336	731336	725699	725699	704796	704796	704796	697751	697751	683030	683030	683030	675132	670453
train	hac	test haf	pred_with	0	2	tpr	0.889	0.889	0.889	0.889	0.921	0.921	0.877	0.887	0.887	0.887	0.887	0.872	0.872	0.864	0.864	0.864	0.85	0.85	0.869	0.869	0.869	0.869	0.857	0.851	0.851	0.851	0.851	0.839	0.834	0.834	0.86	0.848	0.848	0.842	0.842	0.842	0.832	0.832	0.826	0.826	0.826	0.815	0.808
train	hac	test haf	pred_with	0	2	totp	19356	19356	19356	19356	20043	20043	35945	44156	44156	44156	44156	59289	59289	66146	66146	66146	79731	79731	89134	89134	89134	89134	102131	108034	108034	108034	108034	119046	124502	124502	128337	139906	139906	145516	145516	145516	156078	156078	160926	160926	160926	170134	175030
train	hac	test haf	pred_with	0	2	tnr	0.854	0.854	0.854	0.854	0.809	0.809	0.822	0.805	0.805	0.805	0.805	0.817	0.817	0.823	0.823	0.823	0.834	0.834	0.817	0.817	0.817	0.817	0.828	0.834	0.834	0.834	0.834	0.844	0.849	0.849	0.825	0.835	0.835	0.841	0.841	0.841	0.851	0.851	0.855	0.855	0.855	0.864	0.869
train	hac	test haf	pred_with	0	2	totn	835046	835046	835046	835046	791652	791652	788359	764618	764618	764618	764618	761535	761535	759857	759857	759857	756204	756204	733359	733359	733359	733359	729705	727855	727855	727855	727855	723962	722004	722004	701675	697580	697580	695393	695393	695393	691031	691031	688715	688715	688715	683993	681024
train	hac	test haf	pred_with	0	4	tpr	0.888	0.888	0.888	0.888	0.93	0.93	0.89	0.901	0.901	0.911	0.911	0.901	0.901	0.896	0.896	0.896	0.885	0.885	0.903	0.903	0.903	0.903	0.894	0.89	0.89	0.89	0.89	0.894	0.911	0.911	0.911	0.902	0.902	0.898	0.898	0.898	0.887	0.887	0.904	0.904	0.904	0.896	0.891
train	hac	test haf	pred_with	0	4	totp	19340	19340	19340	19340	20259	20259	36462	44852	44852	45347	45347	61266	61266	68564	68564	68576	82998	82998	92628	92628	92646	92646	106603	113030	113030	113030	113030	126780	136047	136047	136047	148845	148845	155082	155082	155103	166555	166555	176194	176194	176194	187068	193104
train	hac	test haf	pred_with	0	4	tnr	0.879	0.879	0.879	0.879	0.83	0.83	0.844	0.83	0.83	0.819	0.819	0.833	0.833	0.839	0.839	0.839	0.852	0.852	0.839	0.839	0.839	0.839	0.852	0.858	0.858	0.858	0.858	0.859	0.846	0.846	0.846	0.858	0.858	0.864	0.864	0.864	0.876	0.876	0.862	0.862	0.862	0.873	0.88
train	hac	test haf	pred_with	0	4	totn	859603	859603	859603	859603	812085	812085	808978	788385	788385	778689	778689	776392	776392	775155	775155	775060	772244	772244	752806	752806	752702	752702	750008	748682	748682	748682	748682	737422	719370	719370	719370	716504	716504	714944	714944	714816	711344	711344	694012	694012	694012	690956	688974
train	hac	test hag	pred_with	0	1	tpr	0.875	0.875	0.875	0.875	0.888	0.888	0.832	0.837	0.837	0.837	0.837	0.84	0.84	0.835	0.835	0.835	0.837	0.837	0.84	0.84	0.84	0.84	0.828	0.821	0.821	0.841	0.841	0.836	0.831	0.831	0.831	0.816	0.816	0.832	0.832	0.832	0.811	0.811	0.812	0.812	0.812	0.789	0.777
train	hac	test hag	pred_with	0	1	totp	18491	18491	18491	18491	18777	18777	33507	40575	40575	40575	40575	57082	57082	64116	64116	64116	79183	79183	86981	86981	86981	86981	100113	106236	106236	108807	108807	121819	127237	127237	127237	138373	138373	147847	147847	147847	157571	157571	163921	163921	163921	170809	174430
train	hac	test hag	pred_with	0	1	tnr	0.872	0.872	0.872	0.872	0.852	0.852	0.865	0.849	0.849	0.849	0.849	0.84	0.84	0.846	0.846	0.846	0.842	0.842	0.84	0.84	0.84	0.84	0.852	0.858	0.858	0.839	0.839	0.839	0.844	0.844	0.844	0.855	0.855	0.833	0.833	0.833	0.842	0.842	0.828	0.828	0.828	0.834	0.837
train	hac	test hag	pred_with	0	1	totn	853516	853516	853516	853516	834322	834322	829933	807722	807722	807722	807722	783006	783006	781218	781218	781218	762475	762475	753176	753176	753176	753176	749033	746635	746635	730456	730456	717158	715154	715154	715154	709775	709775	684987	684987	684987	678141	678141	660759	660759	660759	653190	648651
train	hac	test hag	pred_with	0	2	tpr	0.888	0.888	0.888	0.888	0.922	0.922	0.881	0.89	0.89	0.89	0.89	0.877	0.877	0.869	0.869	0.869	0.853	0.853	0.871	0.871	0.871	0.871	0.859	0.853	0.853	0.853	0.853	0.84	0.835	0.835	0.858	0.848	0.848	0.842	0.842	0.842	0.83	0.83	0.824	0.824	0.824	0.812	0.806
train	hac	test hag	pred_with	0	2	totp	18765	18765	18765	18765	19487	19487	35462	43165	43165	43165	43165	59553	59553	66692	66692	66692	80613	80613	90238	90238	90238	90238	103884	110368	110368	110368	110368	122395	127818	127818	131287	143761	143761	149654	149654	149654	161298	161298	166326	166326	166326	175832	181047
train	hac	test hag	pred_with	0	2	tnr	0.846	0.846	0.846	0.846	0.802	0.802	0.815	0.797	0.797	0.797	0.797	0.81	0.81	0.816	0.816	0.816	0.828	0.828	0.811	0.811	0.811	0.811	0.823	0.829	0.829	0.829	0.829	0.84	0.845	0.845	0.821	0.833	0.833	0.838	0.838	0.838	0.85	0.85	0.854	0.854	0.854	0.864	0.869
train	hac	test hag	pred_with	0	2	totn	827934	827934	827934	827934	785363	785363	782219	758327	758327	758327	758327	755262	755262	753579	753579	753579	749703	749703	727299	727299	727299	727299	723670	721633	721633	721633	721633	717417	715418	715418	695671	691630	691630	689376	689376	689376	684450	684450	681809	681809	681809	676858	673913
train	hac	test hag	pred_with	0	4	tpr	0.879	0.879	0.879	0.879	0.926	0.926	0.887	0.887	0.887	0.91	0.91	0.898	0.898	0.894	0.894	0.894	0.883	0.883	0.891	0.891	0.903	0.903	0.895	0.89	0.89	0.89	0.89	0.894	0.901	0.901	0.901	0.891	0.891	0.886	0.886	0.898	0.887	0.887	0.893	0.893	0.893	0.884	0.889
train	hac	test hag	pred_with	0	4	totp	18595	18595	18595	18595	19579	19579	35695	43008	43008	44131	44131	61036	61036	68644	68644	68653	83467	83467	92352	92352	93583	93583	108194	115216	115216	115216	115216	130163	137897	137897	137897	151097	151097	157481	157481	159588	172378	172378	180381	180381	180381	191237	199704
train	hac	test hag	pred_with	0	4	tnr	0.879	0.879	0.879	0.879	0.829	0.829	0.842	0.837	0.837	0.817	0.817	0.831	0.831	0.838	0.838	0.838	0.851	0.851	0.848	0.848	0.837	0.837	0.851	0.857	0.857	0.857	0.857	0.86	0.856	0.856	0.856	0.869	0.869	0.875	0.875	0.865	0.879	0.879	0.875	0.875	0.875	0.886	0.883
train	hac	test hag	pred_with	0	4	totn	860869	860869	860869	860869	810988	810988	807886	796749	796749	777140	777140	774592	774592	773378	773378	773309	770326	770326	759823	759823	750695	750695	748031	746532	746532	746532	746532	734773	724870	724870	724870	721555	721555	719792	719792	711646	707866	707866	698067	698067	698067	694466	684681
train	had	test haa	pred_with	0	1	tpr	0.834	0.834	0.834	0.834	0.849	0.849	0.794	0.794	0.778	0.786	0.786	0.781	0.781	0.78	0.78	0.78	0.76	0.76	0.784	0.784	0.784	0.784	0.769	0.784	0.784	0.784	0.767	0.767	0.769	0.769	0.769	0.747	0.747	0.747	0.747	0.747	0.715	0.702	0.702	0.716	0.691	0.677	0.677
train	had	test haa	pred_with	0	1	totp	17532	17532	17532	17532	17855	17855	31642	31642	37213	37595	37595	51521	51521	58473	58473	58473	69601	69601	78203	78203	78203	78203	89438	97415	97415	97415	106867	106867	112592	112592	112592	120615	120615	126326	126326	126326	132139	134568	134568	137242	142085	144336	144336
train	had	test haa	pred_with	0	1	tnr	0.909	0.909	0.909	0.909	0.897	0.897	0.896	0.896	0.901	0.895	0.895	0.894	0.894	0.894	0.894	0.894	0.904	0.904	0.891	0.891	0.891	0.891	0.902	0.893	0.893	0.893	0.902	0.902	0.9	0.9	0.9	0.908	0.908	0.905	0.905	0.905	0.91	0.913	0.913	0.907	0.911	0.913	0.913
train	had	test haa	pred_with	0	1	totn	889599	889599	889599	889599	877972	877972	860377	860377	857986	852419	852419	835148	835148	826988	826988	826988	821533	821533	802055	802055	802055	802055	796795	782283	782283	782283	776703	776703	768666	768666	768666	761651	761651	752061	752061	752061	742229	737723	737723	732779	723635	718418	718418
train	had	test haa	pred_with	0	2	tpr	0.846	0.846	0.846	0.846	0.925	0.925	0.904	0.904	0.894	0.894	0.894	0.88	0.88	0.872	0.872	0.894	0.883	0.883	0.877	0.877	0.877	0.877	0.866	0.86	0.86	0.86	0.847	0.847	0.842	0.842	0.842	0.829	0.829	0.848	0.848	0.848	0.835	0.829	0.829	0.829	0.817	0.811	0.811
train	had	test haa	pred_with	0	2	totp	17781	17781	17781	17781	19440	19440	36054	36054	42769	42769	42769	58026	58026	65378	65378	66998	80776	80776	87481	87481	87481	87481	100672	106882	106882	106882	118103	118103	123248	123248	123248	133702	133702	143379	143379	143379	154216	158983	158983	158983	168072	172830	172830
train	had	test haa	pred_with	0	2	tnr	0.893	0.893	0.893	0.893	0.809	0.809	0.8	0.8	0.806	0.806	0.806	0.818	0.818	0.825	0.825	0.802	0.813	0.813	0.819	0.819	0.819	0.819	0.83	0.836	0.836	0.836	0.846	0.846	0.851	0.851	0.851	0.861	0.861	0.843	0.843	0.843	0.853	0.857	0.857	0.857	0.866	0.871	0.871
train	had	test haa	pred_with	0	2	totn	873823	873823	873823	873823	792226	792226	768457	768457	767210	767210	767210	764333	764333	762716	762716	741473	738668	738668	737152	737152	737152	737152	733848	731972	731972	731972	728161	728161	726329	726329	726329	721745	721745	700096	700096	700096	695288	693120	693120	693120	688222	685512	685512
train	had	test haa	pred_with	0	4	tpr	0.897	0.897	0.897	0.897	0.924	0.924	0.905	0.905	0.895	0.917	0.917	0.905	0.905	0.9	0.9	0.9	0.913	0.913	0.909	0.909	0.909	0.909	0.902	0.898	0.898	0.909	0.9	0.9	0.897	0.908	0.908	0.898	0.898	0.893	0.905	0.905	0.896	0.914	0.914	0.914	0.905	0.9	0.9
train	had	test haa	pred_with	0	4	totp	18852	18852	18852	18852	19414	19414	36074	36074	42825	43872	43872	59694	59694	67442	67442	67442	83600	83600	90701	90701	90701	90701	104862	111629	111629	112982	125489	125489	131208	132916	132916	144933	144933	151089	153098	153098	165453	175132	175132	175132	186099	191838	191838
train	had	test haa	pred_with	0	4	tnr	0.869	0.869	0.869	0.869	0.839	0.839	0.833	0.833	0.839	0.819	0.819	0.833	0.833	0.839	0.839	0.839	0.832	0.832	0.838	0.838	0.838	0.838	0.851	0.858	0.858	0.848	0.86	0.86	0.865	0.856	0.856	0.867	0.867	0.873	0.864	0.864	0.876	0.862	0.862	0.862	0.873	0.879	0.879
train	had	test haa	pred_with	0	4	totn	850628	850628	850628	850628	821775	821775	799957	799957	798615	779901	779901	777589	777589	776368	776368	776368	755925	755925	754658	754658	754658	754658	752324	751005	751005	742451	739926	739926	738668	730332	730332	727311	727311	725726	717616	717616	714326	696797	696797	696797	693662	691933	691933
train	had	test hab	pred_with	0	1	tpr	0.852	0.852	0.852	0.852	0.862	0.862	0.82	0.82	0.802	0.811	0.811	0.806	0.806	0.807	0.807	0.807	0.79	0.79	0.811	0.811	0.811	0.811	0.798	0.81	0.81	0.81	0.794	0.794	0.795	0.795	0.795	0.774	0.774	0.773	0.785	0.785	0.754	0.741	0.741	0.754	0.729	0.714	0.714
train	had	test hab	pred_with	0	1	totp	18349	18349	18349	18349	18561	18561	32587	32587	38357	38769	38769	52982	52982	59798	59798	59798	72107	72107	80787	80787	80787	80787	91965	99709	99709	99709	109906	109906	115649	115649	115649	124264	124264	130028	132019	132019	138394	141211	141211	143813	148680	151212	151212
train	had	test hab	pred_with	0	1	tnr	0.9	0.9	0.9	0.9	0.888	0.888	0.887	0.887	0.892	0.886	0.886	0.885	0.885	0.884	0.884	0.884	0.895	0.895	0.881	0.881	0.881	0.881	0.892	0.883	0.883	0.883	0.893	0.893	0.89	0.89	0.89	0.898	0.898	0.895	0.888	0.888	0.894	0.896	0.896	0.889	0.893	0.895	0.895
train	had	test hab	pred_with	0	1	totn	880425	880425	880425	880425	868578	868578	851942	851942	849659	843667	843667	826822	826822	818511	818511	818511	813580	813580	793301	793301	793301	793301	788851	774571	774571	774571	769404	769404	760607	760607	760607	754052	754052	744546	738779	738779	729779	725490	725490	719484	711087	705766	705766
train	had	test hab	pred_with	0	2	tpr	0.837	0.837	0.837	0.837	0.918	0.918	0.894	0.894	0.883	0.883	0.883	0.866	0.866	0.859	0.859	0.884	0.872	0.872	0.866	0.866	0.866	0.866	0.855	0.849	0.849	0.849	0.838	0.838	0.832	0.832	0.832	0.82	0.82	0.839	0.839	0.839	0.828	0.822	0.822	0.822	0.812	0.806	0.806
train	had	test hab	pred_with	0	2	totp	18029	18029	18029	18029	19772	19772	35535	35535	42226	42226	42226	56922	56922	63666	63666	65498	79628	79628	86274	86274	86274	86274	98524	104488	104488	104488	115931	115931	120922	120922	120922	131622	131622	141078	141078	141078	151961	156786	156786	156786	165531	170642	170642
train	had	test hab	pred_with	0	2	tnr	0.897	0.897	0.897	0.897	0.813	0.813	0.801	0.801	0.806	0.806	0.806	0.818	0.818	0.824	0.824	0.799	0.811	0.811	0.817	0.817	0.817	0.817	0.827	0.833	0.833	0.833	0.843	0.843	0.848	0.848	0.848	0.858	0.858	0.839	0.839	0.839	0.85	0.854	0.854	0.854	0.863	0.868	0.868
train	had	test hab	pred_with	0	2	totn	878048	878048	878048	878048	795122	795122	769228	769228	767866	767866	767866	764643	764643	763031	763031	740247	737137	737137	735518	735518	735518	735518	732140	730256	730256	730256	726335	726335	724358	724358	724358	719888	719888	698116	698116	698116	693624	691343	691343	691343	686824	684082	684082
train	had	test hab	pred_with	0	4	tpr	0.866	0.866	0.866	0.866	0.889	0.889	0.859	0.859	0.862	0.874	0.874	0.857	0.857	0.851	0.851	0.851	0.854	0.854	0.863	0.863	0.863	0.863	0.853	0.848	0.848	0.862	0.852	0.852	0.847	0.861	0.861	0.851	0.851	0.845	0.859	0.859	0.848	0.856	0.856	0.856	0.859	0.853	0.853
train	had	test hab	pred_with	0	4	totp	18652	18652	18652	18652	19131	19131	34127	34127	41183	41771	41771	56308	56308	63022	63022	63022	78018	78018	85900	85900	85900	85900	98255	104330	104330	106081	117938	117938	123102	125216	125216	136559	136559	142095	144530	144530	155620	163311	163311	163311	175215	180652	180652
train	had	test hab	pred_with	0	4	tnr	0.889	0.889	0.889	0.889	0.871	0.871	0.864	0.864	0.86	0.85	0.85	0.863	0.863	0.869	0.869	0.869	0.872	0.872	0.869	0.869	0.869	0.869	0.88	0.886	0.886	0.877	0.888	0.888	0.893	0.884	0.884	0.896	0.896	0.902	0.893	0.893	0.904	0.901	0.901	0.901	0.902	0.908	0.908
train	had	test hab	pred_with	0	4	totn	869793	869793	869793	869793	852051	852051	829261	829261	818510	809570	809570	806188	806188	804546	804546	804546	792231	792231	782101	782101	782101	782101	778828	777055	777055	768818	765311	765311	763507	755877	755877	752050	752050	749942	742483	742483	738198	728896	728896	728896	717880	715464	715464
train	had	test hac	pred_with	0	1	tpr	0.837	0.837	0.837	0.837	0.852	0.852	0.802	0.802	0.786	0.795	0.795	0.791	0.791	0.789	0.789	0.789	0.77	0.77	0.79	0.79	0.79	0.79	0.771	0.785	0.785	0.785	0.768	0.768	0.769	0.769	0.769	0.745	0.745	0.744	0.744	0.744	0.713	0.698	0.698	0.712	0.688	0.674	0.674
train	had	test hac	pred_with	0	1	totp	17536	17536	17536	17536	17841	17841	32007	32007	37966	38404	38404	53352	53352	60209	60209	60209	72539	72539	81788	81788	81788	81788	93625	101682	101682	101682	112160	112160	118122	118122	118122	126490	126490	132479	132479	132479	137836	140324	140324	143072	148254	150549	150549
train	had	test hac	pred_with	0	1	tnr	0.903	0.903	0.903	0.903	0.891	0.891	0.89	0.89	0.895	0.889	0.889	0.889	0.889	0.888	0.888	0.888	0.899	0.899	0.886	0.886	0.886	0.886	0.897	0.889	0.889	0.889	0.899	0.899	0.897	0.897	0.897	0.905	0.905	0.902	0.902	0.902	0.906	0.909	0.909	0.902	0.907	0.909	0.909
train	had	test hac	pred_with	0	1	totn	884283	884283	884283	884283	872148	872148	854408	854408	852004	846185	846185	828615	828615	820234	820234	820234	814579	814579	794040	794040	794040	794040	787966	773610	773610	773610	767660	767660	758952	758952	758952	751132	751132	741165	741165	741165	731171	726128	726128	721052	711599	706202	706202
train	had	test hac	pred_with	0	2	tpr	0.825	0.825	0.825	0.825	0.907	0.907	0.886	0.886	0.878	0.878	0.878	0.86	0.86	0.851	0.851	0.874	0.863	0.863	0.857	0.857	0.857	0.857	0.844	0.839	0.839	0.839	0.827	0.827	0.822	0.822	0.822	0.81	0.81	0.83	0.83	0.83	0.816	0.81	0.81	0.81	0.799	0.792	0.792
train	had	test hac	pred_with	0	2	totp	17269	17269	17269	17269	18987	18987	35374	35374	42381	42381	42381	58017	58017	64895	64895	66675	81356	81356	88665	88665	88665	88665	102477	108660	108660	108660	120698	120698	126359	126359	126359	137647	137647	147788	147788	147788	157793	162780	162780	162780	172156	176826	176826
train	had	test hac	pred_with	0	2	tnr	0.893	0.893	0.893	0.893	0.809	0.809	0.799	0.799	0.805	0.805	0.805	0.817	0.817	0.823	0.823	0.799	0.811	0.811	0.818	0.818	0.818	0.818	0.83	0.835	0.835	0.835	0.846	0.846	0.851	0.851	0.851	0.862	0.862	0.843	0.843	0.843	0.853	0.858	0.858	0.858	0.867	0.872	0.872
train	had	test hac	pred_with	0	2	totn	874601	874601	874601	874601	791618	791618	767145	767145	765789	765789	765789	762261	762261	760307	760307	738267	734963	734963	733042	733042	733042	733042	728943	726946	726946	726946	722556	722556	720559	720559	720559	715659	715659	693326	693326	693326	687980	685436	685436	685436	680177	677155	677155
train	had	test hac	pred_with	0	4	tpr	0.899	0.899	0.899	0.899	0.926	0.926	0.905	0.905	0.906	0.917	0.917	0.909	0.909	0.904	0.904	0.904	0.915	0.915	0.911	0.911	0.911	0.911	0.901	0.897	0.897	0.917	0.909	0.909	0.905	0.905	0.905	0.897	0.897	0.891	0.902	0.902	0.891	0.907	0.907	0.907	0.898	0.894	0.894
train	had	test hac	pred_with	0	4	totp	18820	18820	18820	18820	19399	19399	36115	36115	43766	44258	44258	61308	61308	68948	68948	68948	86240	86240	94284	94284	94284	94284	109368	116210	116210	118847	132651	132651	139125	139134	139134	152315	152315	158611	160619	160619	172210	182193	182193	182193	193660	199496	199496
train	had	test hac	pred_with	0	4	tnr	0.862	0.862	0.862	0.862	0.832	0.832	0.826	0.826	0.822	0.811	0.811	0.826	0.826	0.832	0.832	0.832	0.826	0.826	0.833	0.833	0.833	0.833	0.846	0.853	0.853	0.832	0.845	0.845	0.852	0.851	0.851	0.864	0.864	0.871	0.861	0.861	0.873	0.858	0.858	0.858	0.87	0.876	0.876
train	had	test hac	pred_with	0	4	totn	843904	843904	843904	843904	814854	814854	792844	792844	782123	772229	772229	770115	770115	768923	768923	768923	747775	747775	746480	746480	746480	746480	743653	742315	742315	724493	721869	721869	720685	720572	720572	717565	717565	715688	707654	707654	703894	685959	685959	685959	682662	680806	680806
train	had	test hae	pred_with	0	1	tpr	0.834	0.834	0.834	0.834	0.847	0.847	0.787	0.787	0.773	0.783	0.783	0.779	0.779	0.78	0.78	0.78	0.758	0.758	0.782	0.782	0.782	0.782	0.766	0.78	0.78	0.78	0.763	0.763	0.766	0.766	0.766	0.744	0.744	0.743	0.757	0.757	0.729	0.715	0.715	0.729	0.705	0.691	0.691
train	had	test hae	pred_with	0	1	totp	16746	16746	16746	16746	17000	17000	30128	30128	35506	35939	35939	50360	50360	56857	56857	56857	68431	68431	77077	77077	77077	77077	87980	95863	95863	95863	104810	104810	110481	110481	110481	118486	118486	123931	126244	126244	132344	135179	135179	137861	143067	145579	145579
train	had	test hae	pred_with	0	1	tnr	0.915	0.915	0.915	0.915	0.903	0.903	0.903	0.903	0.908	0.901	0.901	0.901	0.901	0.9	0.9	0.9	0.911	0.911	0.898	0.898	0.898	0.898	0.908	0.9	0.9	0.9	0.909	0.909	0.907	0.907	0.907	0.915	0.915	0.911	0.904	0.904	0.91	0.913	0.913	0.906	0.911	0.913	0.913
train	had	test hae	pred_with	0	1	totn	896777	896777	896777	896777	885173	885173	868250	868250	865991	860068	860068	843017	843017	834733	834733	834733	828914	828914	809466	809466	809466	809466	804082	789837	789837	789837	784313	784313	775958	775958	775958	768794	768794	759272	753560	753560	744882	740186	740186	734366	725889	720608	720608
train	had	test hae	pred_with	0	2	tpr	0.811	0.811	0.811	0.811	0.895	0.895	0.854	0.854	0.837	0.837	0.837	0.813	0.813	0.803	0.803	0.828	0.809	0.809	0.801	0.801	0.801	0.801	0.786	0.776	0.776	0.776	0.76	0.76	0.752	0.752	0.752	0.738	0.738	0.756	0.756	0.756	0.742	0.734	0.734	0.734	0.722	0.714	0.714
train	had	test hae	pred_with	0	2	totp	16287	16287	16287	16287	17963	17963	32678	32678	38410	38410	38410	52525	52525	58492	58492	60329	73040	73040	78917	78917	78917	78917	90189	95385	95385	95385	104361	104361	108459	108459	108459	117602	117602	126223	126223	126223	134734	138853	138853	138853	146379	150347	150347
train	had	test hae	pred_with	0	2	tnr	0.921	0.921	0.921	0.921	0.86	0.86	0.857	0.857	0.862	0.862	0.862	0.874	0.874	0.879	0.879	0.864	0.875	0.875	0.881	0.881	0.881	0.881	0.891	0.896	0.896	0.896	0.905	0.905	0.909	0.909	0.909	0.918	0.918	0.91	0.91	0.91	0.919	0.923	0.923	0.923	0.931	0.936	0.936
train	had	test hae	pred_with	0	2	totn	902349	902349	902349	902349	842774	842774	823981	823981	822076	822076	822076	817488	817488	815191	815191	801146	796464	796464	794102	794102	794102	794102	789087	786229	786229	786229	780734	780734	777977	777977	777977	771951	771951	758239	758239	758239	751972	748560	748560	748560	742403	738578	738578
train	had	test hae	pred_with	0	4	tpr	0.909	0.909	0.909	0.909	0.936	0.936	0.917	0.917	0.909	0.928	0.928	0.919	0.919	0.914	0.914	0.914	0.925	0.925	0.921	0.921	0.921	0.921	0.914	0.91	0.91	0.92	0.912	0.912	0.908	0.918	0.918	0.911	0.911	0.906	0.916	0.916	0.906	0.922	0.922	0.922	0.915	0.91	0.91
train	had	test hae	pred_with	0	4	totp	18245	18245	18245	18245	18799	18799	35110	35110	41735	42591	42591	59383	59383	66642	66642	66642	83499	83499	90761	90761	90761	90761	104887	111756	111756	112991	125246	125246	130929	132402	132402	145121	145121	151222	152924	152924	164652	174442	174442	174442	185592	191668	191668
train	had	test hae	pred_with	0	4	tnr	0.871	0.871	0.871	0.871	0.841	0.841	0.834	0.834	0.839	0.819	0.819	0.834	0.834	0.84	0.84	0.84	0.834	0.834	0.84	0.84	0.84	0.84	0.853	0.86	0.86	0.85	0.862	0.862	0.867	0.857	0.857	0.87	0.87	0.876	0.866	0.866	0.878	0.864	0.864	0.864	0.875	0.881	0.881
train	had	test hae	pred_with	0	4	totn	853072	853072	853072	853072	823753	823753	801843	801843	800615	781705	781705	779794	779794	778789	778789	778789	758633	758633	757440	757440	757440	757440	755279	754094	754094	745488	743272	743272	742100	733460	733460	731010	731010	729594	721331	721331	718281	700194	700194	700194	697456	695739	695739
train	had	test haf	pred_with	0	1	tpr	0.853	0.853	0.853	0.853	0.867	0.867	0.82	0.82	0.805	0.815	0.815	0.813	0.813	0.805	0.805	0.805	0.784	0.784	0.808	0.808	0.808	0.808	0.789	0.803	0.803	0.803	0.784	0.784	0.785	0.785	0.785	0.759	0.759	0.76	0.773	0.773	0.743	0.728	0.728	0.74	0.714	0.7	0.7
train	had	test haf	pred_with	0	1	totp	18566	18566	18566	18566	18876	18876	33574	33574	40089	40558	40558	55266	55266	61589	61589	61589	73480	73480	82844	82844	82844	82844	94059	101935	101935	101935	111248	111248	117122	117122	117122	125280	125280	131249	133520	133520	139425	141844	141844	144185	149088	151540	151540
train	had	test haf	pred_with	0	1	tnr	0.905	0.905	0.905	0.905	0.893	0.893	0.886	0.886	0.892	0.886	0.886	0.885	0.885	0.891	0.891	0.891	0.902	0.902	0.889	0.889	0.889	0.889	0.9	0.892	0.892	0.892	0.901	0.901	0.899	0.899	0.899	0.906	0.906	0.904	0.897	0.897	0.902	0.904	0.904	0.898	0.902	0.904	0.904
train	had	test haf	pred_with	0	1	totn	885313	885313	885313	885313	873378	873378	849846	849846	847538	841533	841533	825074	825074	822862	822862	822862	817515	817515	797967	797967	797967	797967	792531	778576	778576	778576	772984	772984	764469	764469	764469	756963	756963	747438	742008	742008	732989	728244	728244	722916	713889	708476	708476
train	had	test haf	pred_with	0	2	tpr	0.851	0.851	0.851	0.851	0.921	0.921	0.899	0.899	0.887	0.887	0.887	0.872	0.872	0.864	0.864	0.889	0.876	0.876	0.869	0.869	0.869	0.869	0.857	0.851	0.851	0.851	0.839	0.839	0.834	0.834	0.834	0.821	0.821	0.842	0.842	0.842	0.832	0.826	0.826	0.826	0.815	0.808	0.808
train	had	test haf	pred_with	0	2	totp	18539	18539	18539	18539	20043	20043	36839	36839	44156	44156	44156	59289	59289	66146	66146	68035	82167	82167	89134	89134	89134	89134	102131	108034	108034	108034	119046	119046	124502	124502	124502	135460	135460	145516	145516	145516	156078	160926	160926	160926	170134	175030	175030
train	had	test haf	pred_with	0	2	tnr	0.894	0.894	0.894	0.894	0.809	0.809	0.799	0.799	0.805	0.805	0.805	0.817	0.817	0.823	0.823	0.799	0.811	0.811	0.817	0.817	0.817	0.817	0.828	0.834	0.834	0.834	0.844	0.844	0.849	0.849	0.849	0.859	0.859	0.841	0.841	0.841	0.851	0.855	0.855	0.855	0.864	0.869	0.869
train	had	test haf	pred_with	0	2	totn	874633	874633	874633	874633	791652	791652	766124	766124	764618	764618	764618	761535	761535	759857	759857	738288	735182	735182	733359	733359	733359	733359	729705	727855	727855	727855	723962	723962	722004	722004	722004	717298	717298	695393	695393	695393	691031	688715	688715	688715	683993	681024	681024
train	had	test haf	pred_with	0	4	tpr	0.898	0.898	0.898	0.898	0.922	0.922	0.901	0.901	0.901	0.911	0.911	0.901	0.901	0.896	0.896	0.896	0.906	0.906	0.903	0.903	0.903	0.903	0.894	0.89	0.89	0.901	0.894	0.894	0.89	0.901	0.901	0.891	0.891	0.887	0.898	0.898	0.887	0.904	0.904	0.904	0.896	0.891	0.891
train	had	test haf	pred_with	0	4	totp	19549	19549	19549	19549	20085	20085	36899	36899	44852	45347	45347	61266	61266	68564	68564	68564	84942	84942	92646	92646	92646	92646	106603	113030	113030	114453	126780	126780	132888	134584	134584	147048	147048	153153	155103	155103	166555	176194	176194	176194	187100	193104	193104
train	had	test haf	pred_with	0	4	tnr	0.869	0.869	0.869	0.869	0.84	0.84	0.834	0.834	0.83	0.819	0.819	0.833	0.833	0.839	0.839	0.839	0.832	0.832	0.839	0.839	0.839	0.839	0.852	0.858	0.858	0.848	0.859	0.859	0.865	0.855	0.855	0.868	0.868	0.874	0.864	0.864	0.876	0.862	0.862	0.862	0.873	0.88	0.88
train	had	test haf	pred_with	0	4	totn	850492	850492	850492	850492	821674	821674	799568	799568	788385	778689	778689	776392	776392	775155	775155	775155	753910	753910	752702	752702	752702	752702	750008	748682	748682	740000	737422	737422	736116	727709	727709	724509	724509	722817	714816	714816	711344	694012	694012	694012	690835	688974	688974
train	had	test hag	pred_with	0	1	tpr	0.85	0.85	0.85	0.85	0.862	0.862	0.819	0.819	0.802	0.809	0.809	0.803	0.803	0.806	0.806	0.806	0.788	0.788	0.799	0.799	0.799	0.799	0.783	0.793	0.793	0.793	0.776	0.776	0.779	0.779	0.779	0.757	0.757	0.758	0.77	0.77	0.741	0.728	0.728	0.743	0.719	0.705	0.705
train	had	test hag	pred_with	0	1	totp	17978	17978	17978	17978	18224	18224	32977	32977	38862	39240	39240	54564	54564	61867	61867	61867	74470	74470	82755	82755	82755	82755	94628	102649	102649	102649	112997	112997	119293	119293	119293	128427	128427	134720	136868	136868	144020	147000	147000	149984	155618	158296	158296
train	had	test hag	pred_with	0	1	tnr	0.897	0.897	0.897	0.897	0.885	0.885	0.878	0.878	0.883	0.876	0.876	0.876	0.876	0.875	0.875	0.875	0.886	0.886	0.879	0.879	0.879	0.879	0.89	0.881	0.881	0.881	0.891	0.891	0.888	0.888	0.888	0.897	0.897	0.894	0.886	0.886	0.893	0.896	0.896	0.888	0.893	0.896	0.896
train	had	test hag	pred_with	0	1	totn	878254	878254	878254	878254	866157	866157	842339	842339	840001	833740	833740	816116	816116	807514	807514	807514	802320	802320	787582	787582	787582	787582	782180	767106	767106	767106	761211	761211	752283	752283	752283	744902	744902	734837	728940	728940	719522	714833	714833	708886	700063	694581	694581
train	had	test hag	pred_with	0	2	tpr	0.844	0.844	0.844	0.844	0.922	0.922	0.902	0.902	0.89	0.89	0.89	0.877	0.877	0.869	0.869	0.89	0.877	0.877	0.871	0.871	0.871	0.871	0.859	0.853	0.853	0.853	0.84	0.84	0.835	0.835	0.835	0.824	0.824	0.842	0.842	0.842	0.83	0.824	0.824	0.824	0.812	0.806	0.806
train	had	test hag	pred_with	0	2	totp	17854	17854	17854	17854	19487	19487	36333	36333	43165	43165	43165	59553	59553	66692	66692	68305	82902	82902	90238	90238	90238	90238	103884	110368	110368	110368	122395	122395	127818	127818	127818	139682	139682	149654	149654	149654	161298	166326	166326	166326	175832	181047	181047
train	had	test hag	pred_with	0	2	tnr	0.888	0.888	0.888	0.888	0.802	0.802	0.792	0.792	0.797	0.797	0.797	0.81	0.81	0.816	0.816	0.793	0.805	0.805	0.811	0.811	0.811	0.811	0.823	0.829	0.829	0.829	0.84	0.84	0.845	0.845	0.845	0.856	0.856	0.838	0.838	0.838	0.85	0.854	0.854	0.854	0.864	0.869	0.869
train	had	test hag	pred_with	0	2	totn	868883	868883	868883	868883	785363	785363	759718	759718	758327	758327	758327	755262	755262	753579	753579	732215	729015	729015	727299	727299	727299	727299	723670	721633	721633	721633	717417	717417	715418	715418	715418	710767	710767	689376	689376	689376	684450	681809	681809	681809	676858	673913	673913
train	had	test hag	pred_with	0	4	tpr	0.891	0.891	0.891	0.891	0.919	0.919	0.898	0.898	0.887	0.91	0.91	0.898	0.898	0.894	0.894	0.894	0.895	0.895	0.903	0.903	0.903	0.903	0.895	0.89	0.89	0.903	0.894	0.894	0.889	0.901	0.901	0.891	0.891	0.886	0.898	0.898	0.887	0.893	0.893	0.893	0.895	0.889	0.889
train	had	test hag	pred_with	0	4	totp	18828	18828	18828	18828	19432	19432	36162	36162	43008	44131	44131	61036	61036	68644	68644	68644	84664	84664	93583	93583	93583	93583	108194	115216	115216	116831	130163	130163	136113	137885	137885	151083	151083	157467	159588	159588	172378	180381	180381	180381	193673	199704	199704
train	had	test hag	pred_with	0	4	tnr	0.87	0.87	0.87	0.87	0.839	0.839	0.832	0.832	0.837	0.817	0.817	0.831	0.831	0.838	0.838	0.838	0.841	0.841	0.837	0.837	0.837	0.837	0.851	0.857	0.857	0.847	0.86	0.86	0.866	0.856	0.856	0.869	0.869	0.875	0.865	0.865	0.879	0.875	0.875	0.875	0.877	0.883	0.883
train	had	test hag	pred_with	0	4	totn	851192	851192	851192	851192	821410	821410	798222	798222	796749	777140	777140	774592	774592	773378	773378	773378	761187	761187	750695	750695	750695	750695	748031	746532	746532	737684	734773	734773	733301	724956	724956	721639	721639	719876	711646	711646	707866	698067	698067	698067	686810	684681	684681
train	hae	test haa	pred_with	0	1	tpr	0.856	0.856	0.856	0.856	0.878	0.878	0.829	0.817	0.817	0.836	0.836	0.82	0.82	0.828	0.828	0.835	0.824	0.824	0.82	0.82	0.827	0.827	0.817	0.811	0.811	0.82	0.816	0.816	0.811	0.811	0.811	0.805	0.805	0.795	0.795	0.795	0.768	0.755	0.755	0.766	0.757	0.757	0.744
train	hae	test haa	pred_with	0	1	totp	17988	17988	17988	17988	18456	18456	33061	39074	39074	39976	39976	54084	54084	62020	62020	62548	75392	75392	81778	81778	82535	82535	95021	100877	100877	101932	113780	113780	118657	118657	118657	129875	129875	134408	134408	134408	141908	144717	144717	146901	155632	155632	158519
train	hae	test haa	pred_with	0	1	tnr	0.891	0.891	0.891	0.891	0.865	0.865	0.865	0.87	0.87	0.849	0.849	0.861	0.861	0.853	0.853	0.846	0.857	0.857	0.863	0.863	0.855	0.855	0.867	0.872	0.872	0.865	0.866	0.866	0.871	0.871	0.871	0.871	0.871	0.875	0.875	0.875	0.882	0.884	0.884	0.875	0.869	0.869	0.871
train	hae	test haa	pred_with	0	1	totn	871933	871933	871933	871933	847033	847033	830095	828146	828146	808666	808666	804640	804640	789488	789488	782456	778717	778717	776882	776882	770021	770021	766012	763782	763782	757250	745383	745383	743283	743283	743283	730295	730295	727087	727087	727087	718942	714816	714816	707103	689960	689960	685379
train	hae	test haa	pred_with	0	2	tpr	0.906	0.906	0.906	0.906	0.936	0.936	0.922	0.928	0.928	0.928	0.928	0.917	0.917	0.911	0.911	0.911	0.901	0.901	0.907	0.907	0.907	0.907	0.899	0.894	0.894	0.894	0.884	0.884	0.88	0.88	0.88	0.871	0.871	0.865	0.865	0.865	0.868	0.864	0.864	0.864	0.854	0.854	0.849
train	hae	test haa	pred_with	0	2	totp	19050	19050	19050	19050	19669	19669	36748	44392	44392	44392	44392	60474	60474	68286	68286	68286	82474	82474	90501	90501	90501	90501	104449	111093	111093	111093	123252	123252	128808	128808	128808	140502	140502	146284	146284	146284	160420	165621	165621	165621	175749	175749	180959
train	hae	test haa	pred_with	0	2	tnr	0.832	0.832	0.832	0.832	0.787	0.787	0.777	0.759	0.759	0.759	0.759	0.771	0.771	0.777	0.777	0.777	0.789	0.789	0.77	0.77	0.77	0.77	0.782	0.787	0.787	0.787	0.798	0.798	0.803	0.803	0.803	0.813	0.813	0.818	0.818	0.818	0.803	0.808	0.808	0.808	0.817	0.817	0.822
train	hae	test haa	pred_with	0	2	totn	814302	814302	814302	814302	770926	770926	746288	722385	722385	722385	722385	720333	720333	719176	719176	719176	716781	716781	693551	693551	693551	693551	691004	689562	689562	689562	686689	686689	685268	685268	685268	681924	681924	679965	679965	679965	654827	653093	653093	653093	649234	649234	646976
train	hae	test haa	pred_with	0	4	tpr	0.897	0.897	0.897	0.897	0.931	0.931	0.894	0.895	0.895	0.895	0.895	0.905	0.905	0.9	0.9	0.9	0.913	0.913	0.909	0.909	0.909	0.909	0.902	0.909	0.909	0.909	0.9	0.9	0.897	0.897	0.897	0.886	0.886	0.905	0.905	0.905	0.896	0.914	0.914	0.914	0.905	0.905	0.9
train	hae	test haa	pred_with	0	4	totp	18852	18852	18852	18852	19565	19565	35661	42825	42825	42825	42825	59694	59694	67447	67447	67447	83600	83600	90694	90694	90694	90694	104852	112972	112972	112972	125478	125478	131208	131208	131208	142932	142932	153087	153087	153087	165453	175132	175132	175132	186080	186080	191838
train	hae	test haa	pred_with	0	4	tnr	0.869	0.869	0.869	0.869	0.83	0.83	0.843	0.839	0.839	0.839	0.839	0.833	0.833	0.839	0.839	0.839	0.832	0.832	0.838	0.838	0.838	0.838	0.851	0.848	0.848	0.848	0.86	0.86	0.865	0.865	0.865	0.877	0.877	0.864	0.864	0.864	0.876	0.862	0.862	0.862	0.873	0.873	0.879
train	hae	test haa	pred_with	0	4	totn	850628	850628	850628	850628	812101	812101	809208	798615	798615	798615	798615	777589	777589	776249	776249	776249	755925	755925	754798	754798	754798	754798	752461	742550	742550	742550	740024	740024	738668	738668	738668	735354	735354	717725	717725	717725	714326	696797	696797	696797	693758	693758	691933
train	hae	test hab	pred_with	0	1	tpr	0.868	0.868	0.868	0.868	0.889	0.889	0.854	0.842	0.842	0.861	0.861	0.846	0.846	0.853	0.853	0.86	0.849	0.849	0.845	0.845	0.852	0.852	0.843	0.837	0.837	0.845	0.842	0.842	0.835	0.835	0.835	0.828	0.828	0.819	0.819	0.819	0.793	0.78	0.78	0.794	0.783	0.783	0.769
train	hae	test hab	pred_with	0	1	totp	18681	18681	18681	18681	19130	19130	33929	40225	40225	41134	41134	55586	55586	63207	63207	63689	77555	77555	84166	84166	84868	84868	97107	102950	102950	103981	116512	116512	121379	121379	121379	132937	132937	137710	137710	137710	145542	148716	148716	151342	159746	159746	162909
train	hae	test hab	pred_with	0	1	tnr	0.881	0.881	0.881	0.881	0.856	0.856	0.854	0.859	0.859	0.838	0.838	0.851	0.851	0.842	0.842	0.834	0.846	0.846	0.852	0.852	0.844	0.844	0.855	0.861	0.861	0.852	0.853	0.853	0.858	0.858	0.858	0.857	0.857	0.861	0.861	0.861	0.868	0.871	0.871	0.86	0.852	0.852	0.854
train	hae	test hab	pred_with	0	1	totn	862145	862145	862145	862145	837159	837159	819917	818160	818160	798250	798250	794783	794783	779478	779478	772334	768960	768960	767306	767306	760250	760250	756861	754856	754856	747279	735136	735136	733035	733035	733035	719443	719443	716572	716572	716572	709029	705097	705097	696192	677944	677944	673254
train	hae	test hab	pred_with	0	2	tpr	0.9	0.9	0.9	0.9	0.933	0.933	0.914	0.921	0.921	0.921	0.921	0.907	0.907	0.901	0.901	0.901	0.891	0.891	0.899	0.899	0.899	0.899	0.89	0.885	0.885	0.885	0.876	0.876	0.871	0.871	0.871	0.862	0.862	0.857	0.857	0.857	0.862	0.857	0.857	0.857	0.848	0.848	0.843
train	hae	test hab	pred_with	0	2	totp	19373	19373	19373	19373	20085	20085	36336	44007	44007	44007	44007	59583	59583	66775	66775	66775	81347	81347	89490	89490	89490	89490	102511	108894	108894	108894	121248	121248	126674	126674	126674	138379	138379	144136	144136	144136	158168	163391	163391	163391	172960	172960	178469
train	hae	test hab	pred_with	0	2	tnr	0.835	0.835	0.835	0.835	0.789	0.789	0.776	0.758	0.758	0.758	0.758	0.77	0.77	0.775	0.775	0.775	0.787	0.787	0.77	0.77	0.77	0.77	0.781	0.786	0.786	0.786	0.796	0.796	0.801	0.801	0.801	0.811	0.811	0.817	0.817	0.817	0.803	0.808	0.808	0.808	0.816	0.816	0.822
train	hae	test hab	pred_with	0	2	totn	817210	817210	817210	817210	771995	771995	745413	721447	721447	721447	721447	719104	719104	717940	717940	717940	715272	715272	693264	693264	693264	693264	690657	689192	689192	689192	686182	686182	684640	684640	684640	681175	681175	679288	679288	679288	655525	653642	653642	653642	649947	649947	647603
train	hae	test hab	pred_with	0	4	tpr	0.866	0.866	0.866	0.866	0.899	0.899	0.844	0.862	0.862	0.862	0.862	0.857	0.857	0.851	0.851	0.851	0.854	0.854	0.849	0.849	0.849	0.849	0.839	0.862	0.862	0.862	0.852	0.852	0.847	0.847	0.847	0.835	0.835	0.845	0.845	0.845	0.848	0.856	0.856	0.856	0.845	0.845	0.853
train	hae	test hab	pred_with	0	4	totp	18652	18652	18652	18652	19352	19352	33549	41183	41183	41183	41183	56308	56308	63029	63029	63029	78018	78018	84573	84573	84573	84573	96602	106050	106050	106050	117904	117904	123102	123102	123102	134109	134109	142119	142119	142119	155620	163311	163311	163311	172421	172421	180652
train	hae	test hab	pred_with	0	4	tnr	0.889	0.889	0.889	0.889	0.861	0.861	0.873	0.86	0.86	0.86	0.86	0.863	0.863	0.869	0.869	0.869	0.872	0.872	0.878	0.878	0.878	0.878	0.889	0.877	0.877	0.877	0.888	0.888	0.893	0.893	0.893	0.905	0.905	0.901	0.901	0.901	0.904	0.901	0.901	0.901	0.91	0.91	0.908
train	hae	test hab	pred_with	0	4	totn	869793	869793	869793	869793	842562	842562	838396	818510	818510	818510	818510	806188	806188	804433	804433	804433	792231	792231	790521	790521	790521	790521	786922	768912	768912	768912	765402	765402	763507	763507	763507	759344	759344	749840	749840	749840	738198	728896	728896	728896	724742	724742	715464
train	hae	test hac	pred_with	0	1	tpr	0.86	0.86	0.86	0.86	0.885	0.885	0.839	0.828	0.828	0.846	0.846	0.832	0.832	0.837	0.837	0.844	0.832	0.832	0.826	0.826	0.834	0.834	0.819	0.813	0.813	0.82	0.816	0.816	0.809	0.809	0.809	0.803	0.803	0.792	0.792	0.792	0.765	0.751	0.751	0.763	0.754	0.754	0.741
train	hae	test hac	pred_with	0	1	totp	18001	18001	18001	18001	18534	18534	33481	39973	39973	40860	40860	56113	56113	63819	63819	64393	78429	78429	85453	85453	86289	86289	99445	105289	105289	106277	119195	119195	124332	124332	124332	136330	136330	140980	140980	140980	147929	150844	150844	153254	162586	162586	165472
train	hae	test hac	pred_with	0	1	tnr	0.885	0.885	0.885	0.885	0.858	0.858	0.857	0.863	0.863	0.842	0.842	0.855	0.855	0.847	0.847	0.839	0.851	0.851	0.857	0.857	0.85	0.85	0.862	0.867	0.867	0.859	0.861	0.861	0.866	0.866	0.866	0.867	0.867	0.871	0.871	0.871	0.877	0.88	0.88	0.87	0.864	0.864	0.866
train	hae	test hac	pred_with	0	1	totn	865982	865982	865982	865982	840299	840299	822989	821118	821118	801286	801286	797375	797375	782041	782041	774832	770883	770883	768677	768677	761689	761689	756934	754598	754598	747745	735484	735484	732963	732963	732963	719419	719419	715896	715896	715896	707494	702878	702878	694995	677418	677418	672612
train	hae	test hac	pred_with	0	2	tpr	0.886	0.886	0.886	0.886	0.924	0.924	0.904	0.914	0.914	0.914	0.914	0.901	0.901	0.893	0.893	0.893	0.883	0.883	0.891	0.891	0.891	0.891	0.881	0.877	0.877	0.877	0.867	0.867	0.863	0.863	0.863	0.854	0.854	0.848	0.848	0.848	0.851	0.846	0.846	0.846	0.836	0.836	0.831
train	hae	test hac	pred_with	0	2	totp	18564	18564	18564	18564	19355	19355	36086	44139	44139	44139	44139	60762	60762	68147	68147	68147	83254	83254	92257	92257	92257	92257	106988	113638	113638	113638	126556	126556	132659	132659	132659	145051	145051	151024	151024	151024	164490	169950	169950	169950	180249	180249	185417
train	hae	test hac	pred_with	0	2	tnr	0.831	0.831	0.831	0.831	0.787	0.787	0.775	0.756	0.756	0.756	0.756	0.769	0.769	0.775	0.775	0.775	0.787	0.787	0.77	0.77	0.77	0.77	0.782	0.787	0.787	0.787	0.798	0.798	0.804	0.804	0.804	0.815	0.815	0.82	0.82	0.82	0.803	0.808	0.808	0.808	0.818	0.818	0.823
train	hae	test hac	pred_with	0	2	totn	813950	813950	813950	813950	770101	770101	744037	719426	719426	719426	719426	716885	716885	715438	715438	715438	712560	712560	690018	690018	690018	690018	686838	685308	685308	685308	681798	681798	680243	680243	680243	676447	676447	674247	674247	674247	647999	645928	645928	645928	641592	641592	639068
train	hae	test hac	pred_with	0	4	tpr	0.899	0.899	0.899	0.899	0.934	0.934	0.895	0.906	0.906	0.906	0.906	0.909	0.909	0.904	0.904	0.904	0.915	0.915	0.911	0.911	0.911	0.911	0.901	0.908	0.908	0.908	0.898	0.898	0.905	0.905	0.905	0.897	0.897	0.902	0.902	0.902	0.891	0.907	0.907	0.907	0.898	0.898	0.894
train	hae	test hac	pred_with	0	4	totp	18820	18820	18820	18820	19557	19557	35714	43766	43766	43766	43766	61308	61308	68954	68954	68954	86240	86240	94277	94277	94277	94277	109358	117611	117611	117611	131134	131134	139125	139125	139125	152303	152303	160611	160611	160611	172210	182193	182193	182193	193648	193648	199496
train	hae	test hac	pred_with	0	4	tnr	0.862	0.862	0.862	0.862	0.822	0.822	0.836	0.822	0.822	0.822	0.822	0.826	0.826	0.832	0.832	0.832	0.826	0.826	0.833	0.833	0.833	0.833	0.847	0.843	0.843	0.843	0.856	0.856	0.852	0.852	0.852	0.865	0.865	0.861	0.861	0.861	0.873	0.858	0.858	0.858	0.87	0.87	0.876
train	hae	test hac	pred_with	0	4	totn	843904	843904	843904	843904	805157	805157	802233	782123	782123	782123	782123	770115	770115	768820	768820	768820	747775	747775	746582	746582	746582	746582	743752	733588	733588	733588	730683	730683	720685	720685	720685	717675	717675	707754	707754	707754	703894	685959	685959	685959	682779	682779	680806
train	hae	test had	pred_with	0	1	tpr	0.882	0.882	0.882	0.882	0.905	0.905	0.869	0.859	0.859	0.875	0.875	0.862	0.862	0.872	0.872	0.877	0.87	0.87	0.866	0.866	0.873	0.873	0.866	0.862	0.862	0.87	0.869	0.869	0.865	0.865	0.865	0.865	0.865	0.859	0.859	0.859	0.839	0.83	0.83	0.845	0.842	0.842	0.832
train	hae	test had	pred_with	0	1	totp	18688	18688	18688	18688	19172	19172	34993	41934	41934	42738	42738	58342	58342	66380	66380	66764	81268	81268	88531	88531	89247	89247	102751	109607	109607	110584	124021	124021	129946	129946	129946	143430	143430	148781	148781	148781	159006	163200	163200	166287	177606	177606	181821
train	hae	test had	pred_with	0	1	tnr	0.862	0.862	0.862	0.862	0.828	0.828	0.826	0.832	0.832	0.808	0.808	0.821	0.821	0.809	0.809	0.798	0.81	0.81	0.817	0.817	0.804	0.804	0.816	0.822	0.822	0.808	0.802	0.802	0.807	0.807	0.807	0.797	0.797	0.802	0.802	0.802	0.81	0.814	0.814	0.789	0.766	0.766	0.769
train	hae	test had	pred_with	0	1	totn	844006	844006	844006	844006	810294	810294	792906	791266	791266	768651	768651	765431	765431	747115	747115	737587	734748	734748	733205	733205	722167	722167	719220	717703	717703	705112	687672	687672	686026	686026	686026	665007	665007	662931	662931	662931	656866	653807	653807	634068	604371	604371	600897
train	hae	test had	pred_with	0	2	tpr	0.891	0.891	0.891	0.891	0.927	0.927	0.905	0.91	0.91	0.91	0.91	0.897	0.897	0.892	0.892	0.892	0.881	0.881	0.888	0.888	0.888	0.888	0.878	0.873	0.873	0.873	0.863	0.863	0.859	0.859	0.859	0.85	0.85	0.844	0.844	0.844	0.845	0.84	0.84	0.84	0.831	0.831	0.825
train	hae	test had	pred_with	0	2	totp	18871	18871	18871	18871	19648	19648	36426	44436	44436	44436	44436	60704	60704	67866	67866	67866	82325	82325	90831	90831	90831	90831	104267	110948	110948	110948	123159	123159	129040	129040	129040	140844	140844	146090	146090	146090	160107	165293	165293	165293	175241	175241	180257
train	hae	test had	pred_with	0	2	tnr	0.84	0.84	0.84	0.84	0.796	0.796	0.787	0.77	0.77	0.77	0.77	0.783	0.783	0.788	0.788	0.788	0.8	0.8	0.784	0.784	0.784	0.784	0.796	0.801	0.801	0.801	0.812	0.812	0.817	0.817	0.817	0.828	0.828	0.833	0.833	0.833	0.817	0.822	0.822	0.822	0.832	0.832	0.836
train	hae	test had	pred_with	0	2	totn	822329	822329	822329	822329	779144	779144	754899	732148	732148	732148	732148	729592	729592	728298	728298	728298	725414	725414	704081	704081	704081	704081	701066	699374	699374	699374	696032	696032	694342	694342	694342	690632	690632	688451	688451	688451	662506	660439	660439	660439	656172	656172	653499
train	hae	test had	pred_with	0	4	tpr	0.897	0.897	0.897	0.897	0.931	0.931	0.892	0.904	0.904	0.904	0.904	0.905	0.905	0.901	0.901	0.901	0.913	0.913	0.91	0.91	0.91	0.91	0.903	0.91	0.91	0.91	0.903	0.903	0.91	0.91	0.91	0.902	0.902	0.908	0.908	0.908	0.897	0.913	0.913	0.913	0.905	0.905	0.9
train	hae	test had	pred_with	0	4	totp	19005	19005	19005	19005	19729	19729	35924	44127	44127	44127	44127	61213	61213	68571	68571	68571	85339	85339	93056	93056	93056	93056	107144	115704	115704	115704	128735	128735	136644	136644	136644	149451	149451	157153	157153	157153	169847	179649	179649	179649	190893	190893	196816
train	hae	test had	pred_with	0	4	tnr	0.866	0.866	0.866	0.866	0.826	0.826	0.839	0.826	0.826	0.826	0.826	0.83	0.83	0.836	0.836	0.836	0.829	0.829	0.836	0.836	0.836	0.836	0.849	0.845	0.845	0.845	0.858	0.858	0.854	0.854	0.854	0.866	0.866	0.862	0.862	0.862	0.875	0.861	0.861	0.861	0.873	0.873	0.879
train	hae	test had	pred_with	0	4	totn	847386	847386	847386	847386	808317	808317	805370	785258	785258	785258	785258	773449	773449	772256	772256	772256	751241	751241	750152	750152	750152	750152	747789	737807	737807	737807	735285	735285	725483	725483	725483	722776	722776	713108	713108	713108	709431	691787	691787	691787	688816	688816	686972
train	hae	test haf	pred_with	0	1	tpr	0.88	0.88	0.88	0.88	0.9	0.9	0.858	0.848	0.848	0.863	0.863	0.848	0.848	0.855	0.855	0.863	0.85	0.85	0.845	0.845	0.854	0.854	0.839	0.832	0.832	0.841	0.835	0.835	0.827	0.827	0.827	0.819	0.819	0.809	0.809	0.809	0.782	0.767	0.767	0.779	0.767	0.767	0.753
train	hae	test haf	pred_with	0	1	totp	19161	19161	19161	19161	19601	19601	35131	42235	42235	42945	42945	57668	57668	65481	65481	66034	79709	79709	86658	86658	87546	87546	99991	105671	105671	106732	118448	118448	123510	123510	123510	135062	135062	139777	139777	139777	146727	149490	149490	151692	160101	160101	163081
train	hae	test haf	pred_with	0	1	tnr	0.88	0.88	0.88	0.88	0.854	0.854	0.854	0.86	0.86	0.846	0.846	0.859	0.859	0.851	0.851	0.843	0.855	0.855	0.861	0.861	0.854	0.854	0.865	0.87	0.87	0.863	0.864	0.864	0.869	0.869	0.869	0.869	0.869	0.874	0.874	0.874	0.88	0.882	0.882	0.872	0.866	0.866	0.869
train	hae	test haf	pred_with	0	1	totn	860806	860806	860806	860806	835643	835643	818536	816817	816817	803935	803935	800442	800442	785579	785579	778435	774872	774872	773031	773031	766218	766218	762012	759939	759939	753331	741636	741636	739284	739284	739284	725699	725699	722617	722617	722617	714643	710242	710242	702491	685459	685459	680574
train	hae	test haf	pred_with	0	2	tpr	0.905	0.905	0.905	0.905	0.935	0.935	0.92	0.926	0.926	0.926	0.926	0.915	0.915	0.908	0.908	0.908	0.897	0.897	0.904	0.904	0.904	0.904	0.894	0.889	0.889	0.889	0.88	0.88	0.875	0.875	0.875	0.865	0.865	0.859	0.859	0.859	0.866	0.861	0.861	0.861	0.851	0.851	0.845
train	hae	test haf	pred_with	0	2	totp	19703	19703	19703	19703	20364	20364	37673	46119	46119	46119	46119	62214	62214	69534	69534	69534	84142	84142	92773	92773	92773	92773	106608	112911	112911	112911	124834	124834	130699	130699	130699	142659	142659	148465	148465	148465	162485	167703	167703	167703	177688	177688	183025
train	hae	test haf	pred_with	0	2	tnr	0.832	0.832	0.832	0.832	0.786	0.786	0.775	0.757	0.757	0.757	0.757	0.769	0.769	0.775	0.775	0.775	0.787	0.787	0.77	0.77	0.77	0.77	0.782	0.787	0.787	0.787	0.797	0.797	0.802	0.802	0.802	0.813	0.813	0.818	0.818	0.818	0.803	0.808	0.808	0.808	0.817	0.817	0.822
train	hae	test haf	pred_with	0	2	totn	813868	813868	813868	813868	768844	768844	743500	718959	718959	718959	718959	716838	716838	715623	715623	715623	712993	712993	691164	691164	691164	691164	688348	686898	686898	686898	683916	683916	682367	682367	682367	678663	678663	676672	676672	676672	652440	650494	650494	650494	646549	646549	644021
train	hae	test haf	pred_with	0	4	tpr	0.898	0.898	0.898	0.898	0.93	0.93	0.89	0.901	0.901	0.901	0.901	0.901	0.901	0.896	0.896	0.896	0.906	0.906	0.903	0.903	0.903	0.903	0.894	0.901	0.901	0.901	0.893	0.893	0.89	0.89	0.89	0.879	0.879	0.898	0.898	0.898	0.887	0.904	0.904	0.904	0.896	0.896	0.891
train	hae	test haf	pred_with	0	4	totp	19549	19549	19549	19549	20259	20259	36462	44852	44852	44852	44852	61266	61266	68576	68576	68576	84942	84942	92628	92628	92628	92628	106582	114439	114439	114439	126763	126763	132888	132888	132888	145026	145026	155082	155082	155082	166555	176194	176194	176194	187068	187068	193104
train	hae	test haf	pred_with	0	4	tnr	0.869	0.869	0.869	0.869	0.83	0.83	0.844	0.83	0.83	0.83	0.83	0.833	0.833	0.839	0.839	0.839	0.832	0.832	0.839	0.839	0.839	0.839	0.852	0.848	0.848	0.848	0.86	0.86	0.865	0.865	0.865	0.877	0.877	0.864	0.864	0.864	0.876	0.862	0.862	0.862	0.873	0.873	0.88
train	hae	test haf	pred_with	0	4	totn	850492	850492	850492	850492	812085	812085	808978	788385	788385	788385	788385	776392	776392	775060	775060	775060	753910	753910	752806	752806	752806	752806	750109	740140	740140	740140	737559	737559	736116	736116	736116	732590	732590	714944	714944	714944	711344	694012	694012	694012	690956	690956	688974
train	hae	test hag	pred_with	0	1	tpr	0.875	0.875	0.875	0.875	0.892	0.892	0.851	0.837	0.837	0.855	0.855	0.84	0.84	0.849	0.849	0.855	0.843	0.843	0.84	0.84	0.848	0.848	0.838	0.831	0.831	0.841	0.836	0.836	0.831	0.831	0.831	0.827	0.827	0.819	0.819	0.819	0.797	0.784	0.784	0.799	0.789	0.789	0.777
train	hae	test hag	pred_with	0	1	totp	18491	18491	18491	18491	18864	18864	34258	40575	40575	41437	41437	57082	57082	65185	65185	65596	79749	79749	86981	86981	87875	87875	101242	107498	107498	108807	121819	121819	127237	127237	127237	140274	140274	145566	145566	145566	154847	158289	158289	161373	170809	170809	174430
train	hae	test hag	pred_with	0	1	tnr	0.872	0.872	0.872	0.872	0.845	0.845	0.844	0.849	0.849	0.827	0.827	0.84	0.84	0.83	0.83	0.822	0.834	0.834	0.84	0.84	0.831	0.831	0.843	0.849	0.849	0.839	0.839	0.839	0.844	0.844	0.844	0.843	0.843	0.847	0.847	0.847	0.856	0.859	0.859	0.845	0.834	0.834	0.837
train	hae	test hag	pred_with	0	1	totn	853516	853516	853516	853516	827211	827211	809628	807722	807722	786814	786814	783006	783006	766274	766274	758640	754996	754996	753176	753176	745139	745139	741231	738966	738966	730456	717158	717158	715154	715154	715154	699694	699694	696839	696839	696839	689550	685323	685323	674274	653190	653190	648651
train	hae	test hag	pred_with	0	2	tpr	0.905	0.905	0.905	0.905	0.937	0.937	0.919	0.922	0.922	0.922	0.922	0.912	0.912	0.906	0.906	0.906	0.895	0.895	0.905	0.905	0.905	0.905	0.896	0.89	0.89	0.89	0.881	0.881	0.876	0.876	0.876	0.867	0.867	0.862	0.862	0.862	0.869	0.863	0.863	0.863	0.854	0.854	0.849
train	hae	test hag	pred_with	0	2	totp	19135	19135	19135	19135	19821	19821	37005	44698	44698	44698	44698	61949	61949	69547	69547	69547	84588	84588	93760	93760	93760	93760	108298	115212	115212	115212	128245	128245	134083	134083	134083	146972	146972	153135	153135	153135	168781	174354	174354	174354	184875	184875	190620
train	hae	test hag	pred_with	0	2	tnr	0.825	0.825	0.825	0.825	0.779	0.779	0.768	0.75	0.75	0.75	0.75	0.763	0.763	0.769	0.769	0.769	0.781	0.781	0.763	0.763	0.763	0.763	0.775	0.781	0.781	0.781	0.792	0.792	0.797	0.797	0.797	0.808	0.808	0.814	0.814	0.814	0.799	0.804	0.804	0.804	0.813	0.813	0.819
train	hae	test hag	pred_with	0	2	totn	807267	807267	807267	807267	762325	762325	737413	713667	713667	713667	713667	711465	711465	710241	710241	710241	707485	707485	684049	684049	684049	684049	681312	679705	679705	679705	676495	676495	674911	674911	674911	671285	671285	669301	669301	669301	643363	641267	641267	641267	637331	637331	634916
train	hae	test hag	pred_with	0	4	tpr	0.891	0.891	0.891	0.891	0.926	0.926	0.887	0.887	0.887	0.887	0.887	0.898	0.898	0.894	0.894	0.894	0.895	0.895	0.891	0.891	0.891	0.891	0.882	0.903	0.903	0.903	0.894	0.894	0.889	0.889	0.889	0.879	0.879	0.886	0.886	0.886	0.887	0.893	0.893	0.893	0.884	0.884	0.889
train	hae	test hag	pred_with	0	4	totp	18828	18828	18828	18828	19579	19579	35695	43008	43008	43008	43008	61036	61036	68653	68653	68653	84664	84664	92352	92352	92352	92352	106667	116825	116825	116825	130155	130155	136113	136113	136113	148981	148981	157481	157481	157481	172378	180381	180381	180381	191237	191237	199704
train	hae	test hag	pred_with	0	4	tnr	0.87	0.87	0.87	0.87	0.829	0.829	0.842	0.837	0.837	0.837	0.837	0.831	0.831	0.838	0.838	0.838	0.841	0.841	0.848	0.848	0.848	0.848	0.861	0.847	0.847	0.847	0.86	0.86	0.866	0.866	0.866	0.879	0.879	0.875	0.875	0.875	0.879	0.875	0.875	0.875	0.886	0.886	0.883
train	hae	test hag	pred_with	0	4	totn	851192	851192	851192	851192	810988	810988	807886	796749	796749	796749	796749	774592	774592	773309	773309	773309	761187	761187	759823	759823	759823	759823	756863	737765	737765	737765	734852	734852	733301	733301	733301	729654	729654	719792	719792	719792	707866	698067	698067	698067	694466	694466	684681
train	haf	test haa	pred_with	0	1	tpr	0.856	0.856	0.856	0.856	0.872	0.872	0.822	0.822	0.83	0.83	0.83	0.813	0.813	0.814	0.814	0.828	0.828	0.824	0.82	0.82	0.827	0.827	0.817	0.811	0.811	0.829	0.816	0.816	0.811	0.811	0.811	0.794	0.783	0.783	0.804	0.804	0.779	0.781	0.781	0.781	0.757	0.744	0.744
train	haf	test haa	pred_with	0	1	totp	17988	17988	17988	17988	18320	18320	32797	32797	39681	39681	39681	53610	53610	60976	60976	62020	62020	75392	81778	81778	82535	82535	95021	100877	100877	103010	113780	113780	118657	118657	118657	128138	132387	132387	136029	136029	143976	149698	149698	149698	155632	158519	158519
train	haf	test haa	pred_with	0	1	tnr	0.891	0.891	0.891	0.891	0.872	0.872	0.871	0.871	0.856	0.856	0.856	0.869	0.869	0.868	0.868	0.853	0.853	0.857	0.863	0.863	0.855	0.855	0.867	0.872	0.872	0.856	0.866	0.866	0.871	0.871	0.871	0.88	0.884	0.884	0.865	0.865	0.872	0.864	0.864	0.864	0.869	0.871	0.871
train	haf	test haa	pred_with	0	1	totn	871933	871933	871933	871933	853599	853599	836377	836377	815440	815440	815440	811235	811235	802563	802563	789488	789488	778717	776882	776882	770021	770021	766012	763782	763782	749645	745383	745383	743283	743283	743283	737726	734234	734234	718811	718811	711113	698013	698013	698013	689960	685379	685379
train	haf	test haa	pred_with	0	2	tpr	0.846	0.846	0.846	0.846	0.906	0.906	0.886	0.886	0.874	0.894	0.894	0.9	0.9	0.894	0.894	0.894	0.894	0.883	0.877	0.877	0.877	0.877	0.866	0.86	0.86	0.86	0.847	0.847	0.842	0.842	0.842	0.829	0.848	0.848	0.848	0.848	0.835	0.829	0.829	0.829	0.817	0.811	0.811
train	haf	test haa	pred_with	0	2	totp	17781	17781	17781	17781	19050	19050	35348	35348	41801	42769	42769	59390	59390	66998	66998	66998	66998	80776	87481	87481	87481	87481	100672	106882	106882	106882	118103	118103	123248	123248	123248	133702	143379	143379	143379	143379	154216	158983	158983	158983	168072	172830	172830
train	haf	test haa	pred_with	0	2	tnr	0.893	0.893	0.893	0.893	0.832	0.832	0.822	0.822	0.827	0.806	0.806	0.795	0.795	0.802	0.802	0.802	0.802	0.813	0.819	0.819	0.819	0.819	0.83	0.836	0.836	0.836	0.846	0.846	0.851	0.851	0.851	0.861	0.843	0.843	0.843	0.843	0.853	0.857	0.857	0.857	0.866	0.871	0.871
train	haf	test haa	pred_with	0	2	totn	873823	873823	873823	873823	814302	814302	789280	789280	787771	767210	767210	742834	742834	741473	741473	741473	741473	738668	737152	737152	737152	737152	733848	731972	731972	731972	728161	728161	726329	726329	726329	721745	700096	700096	700096	700096	695288	693120	693120	693120	688222	685512	685512
train	haf	test haa	pred_with	0	4	tpr	0.897	0.897	0.897	0.897	0.931	0.931	0.894	0.894	0.895	0.917	0.917	0.905	0.905	0.9	0.9	0.9	0.9	0.891	0.909	0.909	0.909	0.909	0.902	0.898	0.898	0.909	0.9	0.9	0.919	0.919	0.919	0.91	0.905	0.905	0.905	0.905	0.917	0.914	0.914	0.914	0.905	0.9	0.9
train	haf	test haa	pred_with	0	4	totp	18852	18852	18852	18852	19565	19565	35661	35661	42825	43872	43872	59694	59694	67447	67447	67447	67447	81531	90701	90701	90701	90701	104862	111629	111629	112982	125489	125489	134480	134480	134480	146780	153098	153098	153098	153098	169509	175132	175151	175151	186099	191838	191838
train	haf	test haa	pred_with	0	4	tnr	0.869	0.869	0.869	0.869	0.83	0.83	0.843	0.843	0.839	0.819	0.819	0.833	0.833	0.839	0.839	0.839	0.839	0.852	0.838	0.838	0.838	0.838	0.851	0.858	0.858	0.848	0.86	0.86	0.846	0.846	0.846	0.858	0.864	0.864	0.864	0.864	0.856	0.862	0.862	0.862	0.873	0.879	0.879
train	haf	test haa	pred_with	0	4	totn	850628	850628	850628	850628	812101	812101	809208	809208	798615	779901	779901	777589	777589	776249	776249	776249	776249	773750	754658	754658	754658	754658	752324	751005	751005	742451	739926	739926	721897	721897	721897	719159	717616	717616	717616	717616	698109	696797	696701	696701	693662	691933	691933
train	haf	test hab	pred_with	0	1	tpr	0.868	0.868	0.868	0.868	0.885	0.885	0.848	0.848	0.854	0.854	0.854	0.838	0.838	0.84	0.84	0.853	0.853	0.849	0.845	0.845	0.852	0.852	0.843	0.837	0.837	0.853	0.842	0.842	0.835	0.835	0.835	0.819	0.809	0.809	0.83	0.83	0.806	0.808	0.808	0.808	0.783	0.769	0.769
train	haf	test hab	pred_with	0	1	totp	18681	18681	18681	18681	19053	19053	33714	33714	40804	40804	40804	55102	55102	62231	62231	63207	63207	77555	84166	84166	84868	84868	97107	102950	102950	105014	116512	116512	121379	121379	121379	131449	136070	136070	139608	139608	148029	154004	154004	154004	159746	162909	162909
train	haf	test hab	pred_with	0	1	tnr	0.881	0.881	0.881	0.881	0.862	0.862	0.861	0.861	0.846	0.846	0.846	0.858	0.858	0.857	0.857	0.842	0.842	0.846	0.852	0.852	0.844	0.844	0.855	0.861	0.861	0.843	0.853	0.853	0.858	0.858	0.858	0.867	0.871	0.871	0.85	0.85	0.857	0.847	0.847	0.847	0.852	0.854	0.854
train	haf	test hab	pred_with	0	1	totn	862145	862145	862145	862145	843330	843330	826755	826755	805098	805098	805098	801477	801477	793072	793072	779478	779478	768960	767306	767306	760250	760250	756861	754856	754856	739002	735136	735136	733035	733035	733035	727935	724912	724912	706939	706939	699985	685466	685466	685466	677944	673254	673254
train	haf	test hab	pred_with	0	2	tpr	0.837	0.837	0.837	0.837	0.9	0.9	0.873	0.873	0.858	0.883	0.883	0.89	0.89	0.884	0.884	0.884	0.884	0.872	0.866	0.866	0.866	0.866	0.855	0.849	0.849	0.849	0.838	0.838	0.832	0.832	0.832	0.82	0.839	0.839	0.839	0.839	0.828	0.822	0.822	0.822	0.812	0.806	0.806
train	haf	test hab	pred_with	0	2	totp	18029	18029	18029	18029	19373	19373	34682	34682	41025	42226	42226	58481	58481	65498	65498	65498	65498	79628	86274	86274	86274	86274	98524	104488	104488	104488	115931	115931	120922	120922	120922	131622	141078	141078	141078	141078	151961	156786	156786	156786	165531	170642	170642
train	haf	test hab	pred_with	0	2	tnr	0.897	0.897	0.897	0.897	0.835	0.835	0.825	0.825	0.83	0.806	0.806	0.794	0.794	0.799	0.799	0.799	0.799	0.811	0.817	0.817	0.817	0.817	0.827	0.833	0.833	0.833	0.843	0.843	0.848	0.848	0.848	0.858	0.839	0.839	0.839	0.839	0.85	0.854	0.854	0.854	0.863	0.868	0.868
train	haf	test hab	pred_with	0	2	totn	878048	878048	878048	878048	817210	817210	791815	791815	790105	767866	767866	741586	741586	740247	740247	740247	740247	737137	735518	735518	735518	735518	732140	730256	730256	730256	726335	726335	724358	724358	724358	719888	698116	698116	698116	698116	693624	691343	691343	691343	686824	684082	684082
train	haf	test hab	pred_with	0	4	tpr	0.866	0.866	0.866	0.866	0.899	0.899	0.844	0.844	0.862	0.874	0.874	0.857	0.857	0.851	0.851	0.851	0.851	0.84	0.863	0.863	0.863	0.863	0.853	0.848	0.848	0.862	0.852	0.852	0.861	0.861	0.861	0.851	0.859	0.859	0.859	0.859	0.862	0.856	0.87	0.87	0.859	0.853	0.853
train	haf	test hab	pred_with	0	4	totp	18652	18652	18652	18652	19352	19352	33549	33549	41183	41771	41771	56308	56308	63029	63029	63029	63029	76675	85900	85900	85900	85900	98255	104330	104330	106081	117938	117938	125230	125230	125230	136582	144530	144530	144530	144530	158232	163311	165811	165811	175215	180652	180652
train	haf	test hab	pred_with	0	4	tnr	0.889	0.889	0.889	0.889	0.861	0.861	0.873	0.873	0.86	0.85	0.85	0.863	0.863	0.869	0.869	0.869	0.869	0.881	0.869	0.869	0.869	0.869	0.88	0.886	0.886	0.877	0.888	0.888	0.884	0.884	0.884	0.896	0.893	0.893	0.893	0.893	0.895	0.901	0.892	0.892	0.902	0.908	0.908
train	haf	test hab	pred_with	0	4	totn	869793	869793	869793	869793	842562	842562	838396	838396	818510	809570	809570	806188	806188	804433	804433	804433	804433	800839	782101	782101	782101	782101	778828	777055	777055	768818	765311	765311	755765	755765	755765	751947	742483	742483	742483	742483	730923	728896	721740	721740	717880	715464	715464
train	haf	test hac	pred_with	0	1	tpr	0.86	0.86	0.86	0.86	0.878	0.878	0.832	0.832	0.84	0.84	0.84	0.825	0.825	0.823	0.823	0.837	0.837	0.832	0.826	0.826	0.834	0.834	0.819	0.813	0.813	0.829	0.816	0.816	0.809	0.809	0.809	0.791	0.78	0.78	0.802	0.802	0.777	0.778	0.778	0.778	0.754	0.741	0.741
train	haf	test hac	pred_with	0	1	totp	18001	18001	18001	18001	18391	18391	33228	33228	40558	40558	40558	55610	55610	62808	62808	63819	63819	78429	85453	85453	86289	86289	99445	105289	105289	107373	119195	119195	124332	124332	124332	134388	138778	138778	142818	142818	150227	156235	156235	156235	162586	165472	165472
train	haf	test hac	pred_with	0	1	tnr	0.885	0.885	0.885	0.885	0.865	0.865	0.864	0.864	0.849	0.849	0.849	0.862	0.862	0.861	0.861	0.847	0.847	0.851	0.857	0.857	0.85	0.85	0.862	0.867	0.867	0.85	0.861	0.861	0.866	0.866	0.866	0.876	0.88	0.88	0.861	0.861	0.867	0.858	0.858	0.858	0.864	0.866	0.866
train	haf	test hac	pred_with	0	1	totn	865982	865982	865982	865982	846896	846896	829612	829612	808021	808021	808021	803909	803909	795238	795238	782041	782041	770883	768677	768677	761689	761689	756934	754598	754598	740090	735484	735484	732963	732963	732963	726831	723048	723048	707441	707441	699499	685702	685702	685702	677418	672612	672612
train	haf	test hac	pred_with	0	2	tpr	0.825	0.825	0.825	0.825	0.886	0.886	0.862	0.862	0.852	0.878	0.878	0.882	0.882	0.874	0.874	0.874	0.874	0.863	0.857	0.857	0.857	0.857	0.844	0.839	0.839	0.839	0.827	0.827	0.822	0.822	0.822	0.81	0.83	0.83	0.83	0.83	0.816	0.81	0.81	0.81	0.799	0.792	0.792
train	haf	test hac	pred_with	0	2	totp	17269	17269	17269	17269	18564	18564	34400	34400	41112	42381	42381	59518	59518	66675	66675	66675	66675	81356	88665	88665	88665	88665	102477	108660	108660	108660	120698	120698	126359	126359	126359	137647	147788	147788	147788	147788	157793	162780	162780	162780	172156	176826	176826
train	haf	test hac	pred_with	0	2	tnr	0.893	0.893	0.893	0.893	0.831	0.831	0.821	0.821	0.826	0.805	0.805	0.793	0.793	0.799	0.799	0.799	0.799	0.811	0.818	0.818	0.818	0.818	0.83	0.835	0.835	0.835	0.846	0.846	0.851	0.851	0.851	0.862	0.843	0.843	0.843	0.843	0.853	0.858	0.858	0.858	0.867	0.872	0.872
train	haf	test hac	pred_with	0	2	totn	874601	874601	874601	874601	813950	813950	788056	788056	786405	765789	765789	739942	739942	738267	738267	738267	738267	734963	733042	733042	733042	733042	728943	726946	726946	726946	722556	722556	720559	720559	720559	715659	693326	693326	693326	693326	687980	685436	685436	685436	680177	677155	677155
train	haf	test hac	pred_with	0	4	tpr	0.899	0.899	0.899	0.899	0.934	0.934	0.895	0.895	0.906	0.917	0.917	0.909	0.909	0.904	0.904	0.904	0.904	0.894	0.911	0.911	0.911	0.911	0.901	0.897	0.897	0.917	0.909	0.909	0.915	0.915	0.915	0.908	0.902	0.902	0.902	0.902	0.912	0.907	0.907	0.907	0.898	0.894	0.894
train	haf	test hac	pred_with	0	4	totp	18820	18820	18820	18820	19557	19557	35714	35714	43766	44258	44258	61308	61308	68954	68954	68954	68954	84232	94284	94284	94284	94284	109368	116210	116210	118847	132651	132651	140674	140674	140674	154165	160619	160619	160619	160619	176273	182193	182204	182204	193660	199496	199496
train	haf	test hac	pred_with	0	4	tnr	0.862	0.862	0.862	0.862	0.822	0.822	0.836	0.836	0.822	0.811	0.811	0.826	0.826	0.832	0.832	0.832	0.832	0.846	0.833	0.833	0.833	0.833	0.846	0.853	0.853	0.832	0.845	0.845	0.841	0.841	0.841	0.855	0.861	0.861	0.861	0.861	0.852	0.858	0.858	0.858	0.87	0.876	0.876
train	haf	test hac	pred_with	0	4	totn	843904	843904	843904	843904	805157	805157	802233	802233	782123	772229	772229	770115	770115	768820	768820	768820	768820	766113	746480	746480	746480	746480	743653	742315	742315	724493	721869	721869	712178	712178	712178	709481	707654	707654	707654	707654	687570	685959	685841	685841	682662	680806	680806
train	haf	test had	pred_with	0	1	tpr	0.882	0.882	0.882	0.882	0.896	0.896	0.865	0.865	0.87	0.87	0.87	0.857	0.857	0.859	0.859	0.872	0.872	0.87	0.866	0.866	0.873	0.873	0.866	0.862	0.862	0.877	0.869	0.869	0.865	0.865	0.865	0.854	0.848	0.848	0.885	0.885	0.869	0.878	0.878	0.878	0.862	0.853	0.853
train	haf	test had	pred_with	0	1	totp	18688	18688	18688	18688	18991	18991	34803	34803	42500	42500	42500	57975	57975	65352	65352	66380	66380	81268	88531	88531	89247	89247	102751	109607	109607	111511	124021	124021	129946	129946	129946	141601	146769	146769	153222	153222	164638	172772	172772	172772	181755	186370	186370
train	haf	test had	pred_with	0	1	tnr	0.862	0.862	0.862	0.862	0.842	0.842	0.833	0.833	0.816	0.816	0.816	0.829	0.829	0.827	0.827	0.809	0.809	0.81	0.817	0.817	0.804	0.804	0.816	0.822	0.822	0.791	0.802	0.802	0.807	0.807	0.807	0.818	0.822	0.822	0.747	0.747	0.756	0.725	0.725	0.725	0.731	0.734	0.734
train	haf	test had	pred_with	0	1	totn	844006	844006	844006	844006	824055	824055	799720	799720	776338	776338	776338	772989	772989	763985	763985	747115	747115	734748	733205	733205	722167	722167	719220	717703	717703	690715	687672	687672	686026	686026	686026	682167	679908	679908	617745	617745	612871	582083	582083	582083	576851	573777	573777
train	haf	test had	pred_with	0	2	tpr	0.836	0.836	0.836	0.836	0.891	0.891	0.864	0.864	0.849	0.874	0.874	0.881	0.881	0.875	0.875	0.875	0.875	0.863	0.856	0.856	0.856	0.856	0.843	0.837	0.837	0.837	0.826	0.826	0.82	0.82	0.82	0.809	0.826	0.826	0.826	0.826	0.812	0.806	0.806	0.806	0.794	0.787	0.787
train	haf	test had	pred_with	0	2	totp	17708	17708	17708	17708	18871	18871	34763	34763	41445	42701	42701	59580	59580	66570	66570	66570	66570	80617	87518	87518	87518	87518	100104	106384	106384	106384	117755	117755	123202	123202	123202	133998	143015	143015	143015	143015	153828	158487	158487	158487	167545	172067	172067
train	haf	test had	pred_with	0	2	tnr	0.899	0.899	0.899	0.899	0.84	0.84	0.831	0.831	0.836	0.814	0.814	0.805	0.805	0.811	0.811	0.811	0.811	0.823	0.829	0.829	0.829	0.829	0.84	0.845	0.845	0.845	0.856	0.856	0.861	0.861	0.861	0.871	0.854	0.854	0.854	0.854	0.865	0.869	0.869	0.869	0.878	0.883	0.883
train	haf	test had	pred_with	0	2	totn	880420	880420	880420	880420	822329	822329	797178	797178	795279	774551	774551	750648	750648	749182	749182	749182	749182	745886	743981	743981	743981	743981	740116	738023	738023	738023	733841	733841	731717	731717	731717	726999	706409	706409	706409	706409	700932	698338	698338	698338	693181	690014	690014
train	haf	test had	pred_with	0	4	tpr	0.897	0.897	0.897	0.897	0.931	0.931	0.892	0.892	0.904	0.914	0.914	0.905	0.905	0.901	0.901	0.901	0.901	0.891	0.91	0.91	0.91	0.91	0.903	0.899	0.899	0.92	0.913	0.913	0.919	0.919	0.919	0.912	0.908	0.908	0.908	0.908	0.917	0.913	0.913	0.913	0.905	0.9	0.9
train	haf	test had	pred_with	0	4	totp	19005	19005	19005	19005	19729	19729	35924	35924	44127	44616	44616	61213	61213	68571	68571	68571	68571	83313	93064	93064	93064	93064	107154	114296	114296	116940	130255	130255	138092	138092	138092	151196	157161	157161	157161	157161	173727	179649	179662	179662	190907	196816	196816
train	haf	test had	pred_with	0	4	tnr	0.866	0.866	0.866	0.866	0.826	0.826	0.839	0.839	0.826	0.815	0.815	0.83	0.83	0.836	0.836	0.836	0.836	0.849	0.836	0.836	0.836	0.836	0.848	0.855	0.855	0.835	0.848	0.848	0.844	0.844	0.844	0.857	0.862	0.862	0.862	0.862	0.855	0.861	0.861	0.861	0.873	0.879	0.879
train	haf	test had	pred_with	0	4	totn	847386	847386	847386	847386	808317	808317	805370	805370	785258	775676	775676	773449	773449	772256	772256	772256	772256	769655	750080	750080	750080	750080	747719	746488	746488	728903	726665	726665	716988	716988	716988	714578	713035	713035	713035	713035	693118	691787	691722	691722	688752	686972	686972
train	haf	test hae	pred_with	0	1	tpr	0.853	0.853	0.853	0.853	0.871	0.871	0.822	0.822	0.834	0.834	0.834	0.817	0.817	0.818	0.818	0.841	0.841	0.836	0.831	0.831	0.84	0.84	0.828	0.821	0.821	0.839	0.827	0.827	0.821	0.821	0.821	0.804	0.794	0.794	0.818	0.818	0.796	0.798	0.798	0.798	0.776	0.763	0.763
train	haf	test hae	pred_with	0	1	totp	17125	17125	17125	17125	17497	17497	31440	31440	38276	38276	38276	52799	52799	59590	59590	61293	61293	75480	81904	81904	82716	82716	95092	100901	100901	103042	113568	113568	118326	118326	118326	128156	132533	132533	136469	136469	144537	150934	150934	150934	157360	160677	160677
train	haf	test hae	pred_with	0	1	tnr	0.897	0.897	0.897	0.897	0.879	0.879	0.878	0.878	0.863	0.863	0.863	0.876	0.876	0.875	0.875	0.853	0.853	0.857	0.863	0.863	0.854	0.854	0.865	0.871	0.871	0.852	0.862	0.862	0.866	0.866	0.866	0.875	0.879	0.879	0.855	0.855	0.863	0.85	0.85	0.85	0.856	0.858	0.858
train	haf	test hae	pred_with	0	1	totn	879463	879463	879463	879463	861182	861182	843920	843920	823264	823264	823264	819084	819084	810788	810788	790619	790619	779388	777573	777573	769883	769883	765972	763727	763727	747152	743207	743207	741110	741110	741110	735771	732631	732631	712550	712550	705840	689252	689252	689252	681995	677519	677519
train	haf	test hae	pred_with	0	2	tpr	0.811	0.811	0.811	0.811	0.876	0.876	0.832	0.832	0.812	0.837	0.837	0.837	0.837	0.828	0.828	0.828	0.828	0.809	0.801	0.801	0.801	0.801	0.786	0.776	0.776	0.776	0.76	0.76	0.752	0.752	0.752	0.738	0.756	0.756	0.756	0.756	0.742	0.734	0.734	0.734	0.722	0.714	0.714
train	haf	test hae	pred_with	0	2	totp	16287	16287	16287	16287	17592	17592	31839	31839	37259	38410	38410	54067	54067	60329	60329	60329	60329	73040	78917	78917	78917	78917	90189	95385	95385	95385	104361	104361	108459	108459	108459	117602	126223	126223	126223	126223	134734	138853	138853	138853	146379	150347	150347
train	haf	test hae	pred_with	0	2	tnr	0.921	0.921	0.921	0.921	0.875	0.875	0.872	0.872	0.876	0.862	0.862	0.859	0.859	0.864	0.864	0.864	0.864	0.875	0.881	0.881	0.881	0.881	0.891	0.896	0.896	0.896	0.905	0.905	0.909	0.909	0.909	0.918	0.91	0.91	0.91	0.91	0.919	0.923	0.923	0.923	0.931	0.936	0.936
train	haf	test hae	pred_with	0	2	totn	902349	902349	902349	902349	857707	857707	838460	838460	836243	822076	822076	803148	803148	801146	801146	801146	801146	796464	794102	794102	794102	794102	789087	786229	786229	786229	780734	780734	777977	777977	777977	771951	758239	758239	758239	758239	751972	748560	748560	748560	742403	738578	738578
train	haf	test hae	pred_with	0	4	tpr	0.909	0.909	0.909	0.909	0.944	0.944	0.907	0.907	0.909	0.928	0.928	0.919	0.919	0.915	0.915	0.915	0.915	0.904	0.921	0.921	0.921	0.921	0.914	0.91	0.91	0.92	0.912	0.912	0.927	0.927	0.927	0.92	0.916	0.916	0.916	0.916	0.927	0.922	0.922	0.922	0.915	0.91	0.91
train	haf	test hae	pred_with	0	4	totp	18245	18245	18245	18245	18963	18963	34728	34728	41735	42591	42591	59383	59383	66668	66668	66668	66668	81641	90761	90761	90761	90761	104887	111756	111756	112991	125246	125246	133691	133691	133691	146660	152924	152924	152924	152924	168325	174442	174472	174472	185592	191668	191668
train	haf	test hae	pred_with	0	4	tnr	0.871	0.871	0.871	0.871	0.831	0.831	0.844	0.844	0.839	0.819	0.819	0.834	0.834	0.84	0.84	0.84	0.84	0.853	0.84	0.84	0.84	0.84	0.853	0.86	0.86	0.85	0.862	0.862	0.847	0.847	0.847	0.86	0.866	0.866	0.866	0.866	0.857	0.864	0.863	0.863	0.875	0.881	0.881
train	haf	test hae	pred_with	0	4	totn	853072	853072	853072	853072	813871	813871	811236	811236	800615	781705	781705	779794	779794	778604	778604	778604	778604	776184	757440	757440	757440	757440	755279	754094	754094	745488	743272	743272	725031	725031	725031	722831	721331	721331	721331	721331	701608	700194	700019	700019	697456	695739	695739
train	haf	test hag	pred_with	0	1	tpr	0.875	0.875	0.875	0.875	0.888	0.888	0.846	0.846	0.85	0.85	0.85	0.835	0.835	0.835	0.835	0.849	0.849	0.843	0.84	0.84	0.848	0.848	0.838	0.831	0.831	0.848	0.836	0.836	0.831	0.831	0.831	0.816	0.807	0.807	0.832	0.832	0.811	0.812	0.812	0.812	0.789	0.777	0.777
train	haf	test hag	pred_with	0	1	totp	18491	18491	18491	18491	18777	18777	34048	34048	41203	41203	41203	56696	56696	64116	64116	65185	65185	79749	86981	86981	87875	87875	101242	107498	107498	109785	121819	121819	127237	127237	127237	138373	143376	143376	147847	147847	157571	163921	163921	163921	170809	174430	174430
train	haf	test hag	pred_with	0	1	tnr	0.872	0.872	0.872	0.872	0.852	0.852	0.85	0.85	0.834	0.834	0.834	0.847	0.847	0.846	0.846	0.83	0.83	0.834	0.84	0.84	0.831	0.831	0.843	0.849	0.849	0.829	0.839	0.839	0.844	0.844	0.844	0.855	0.859	0.859	0.833	0.833	0.842	0.828	0.828	0.828	0.834	0.837	0.837
train	haf	test hag	pred_with	0	1	totn	853516	853516	853516	853516	834322	834322	816193	816193	793550	793550	793550	789590	789590	781218	781218	766274	766274	754996	753176	753176	745139	745139	741231	738966	738966	721367	717158	717158	715154	715154	715154	709775	706631	706631	684987	684987	678141	660759	660759	660759	653190	648651	648651
train	haf	test hag	pred_with	0	2	tpr	0.844	0.844	0.844	0.844	0.905	0.905	0.881	0.881	0.867	0.89	0.89	0.897	0.897	0.89	0.89	0.89	0.89	0.877	0.871	0.871	0.871	0.871	0.859	0.853	0.853	0.853	0.84	0.84	0.835	0.835	0.835	0.824	0.842	0.842	0.842	0.842	0.83	0.824	0.824	0.824	0.812	0.806	0.806
train	haf	test hag	pred_with	0	2	totp	17854	17854	17854	17854	19135	19135	35462	35462	42016	43165	43165	60908	60908	68305	68305	68305	68305	82902	90238	90238	90238	90238	103884	110368	110368	110368	122395	122395	127818	127818	127818	139682	149654	149654	149654	149654	161298	166326	166326	166326	175832	181047	181047
train	haf	test hag	pred_with	0	2	tnr	0.888	0.888	0.888	0.888	0.825	0.825	0.815	0.815	0.82	0.797	0.797	0.787	0.787	0.793	0.793	0.793	0.793	0.805	0.811	0.811	0.811	0.811	0.823	0.829	0.829	0.829	0.84	0.84	0.845	0.845	0.845	0.856	0.838	0.838	0.838	0.838	0.85	0.854	0.854	0.854	0.864	0.869	0.869
train	haf	test hag	pred_with	0	2	totn	868883	868883	868883	868883	807267	807267	782219	782219	780550	758327	758327	733640	733640	732215	732215	732215	732215	729015	727299	727299	727299	727299	723670	721633	721633	721633	717417	717417	715418	715418	715418	710767	689376	689376	689376	689376	684450	681809	681809	681809	676858	673913	673913
train	haf	test hag	pred_with	0	4	tpr	0.891	0.891	0.891	0.891	0.926	0.926	0.887	0.887	0.887	0.91	0.91	0.898	0.898	0.894	0.894	0.894	0.894	0.883	0.903	0.903	0.903	0.903	0.895	0.89	0.89	0.903	0.894	0.894	0.901	0.901	0.901	0.891	0.898	0.898	0.898	0.898	0.899	0.893	0.903	0.903	0.895	0.889	0.889
train	haf	test hag	pred_with	0	4	totp	18828	18828	18828	18828	19579	19579	35695	35695	43008	44131	44131	61036	61036	68653	68653	68653	68653	83467	93583	93583	93583	93583	108194	115216	115216	116831	130163	130163	137897	137897	137897	151097	159588	159588	159588	159588	174644	180381	182469	182469	193673	199704	199704
train	haf	test hag	pred_with	0	4	tnr	0.87	0.87	0.87	0.87	0.829	0.829	0.842	0.842	0.837	0.817	0.817	0.831	0.831	0.838	0.838	0.838	0.838	0.851	0.837	0.837	0.837	0.837	0.851	0.857	0.857	0.847	0.86	0.86	0.856	0.856	0.856	0.869	0.865	0.865	0.865	0.865	0.869	0.875	0.865	0.865	0.877	0.883	0.883
train	haf	test hag	pred_with	0	4	totn	851192	851192	851192	851192	810988	810988	807886	807886	796749	777140	777140	774592	774592	773309	773309	773309	773309	770326	750695	750695	750695	750695	748031	746532	746532	737684	734773	734773	724870	724870	724870	721555	711646	711646	711646	711646	699999	698067	690063	690063	686810	684681	684681
train	hag	test haa	pred_with	0	1	tpr	0.849	0.849	0.849	0.849	0.867	0.801	0.801	0.81	0.81	0.817	0.817	0.797	0.797	0.806	0.806	0.806	0.809	0.809	0.811	0.811	0.811	0.799	0.799	0.82	0.82	0.82	0.807	0.807	0.801	0.801	0.801	0.794	0.795	0.795	0.795	0.768	0.768	0.766	0.766	0.766	0.742	0.729	0.729
train	hag	test haa	pred_with	0	1	totp	17855	17855	17855	17855	18216	31928	31928	38731	38731	39074	39074	52606	52606	60413	60413	60413	73999	73999	80912	80912	80912	92908	92908	101932	101932	101932	112475	112475	117229	117229	117229	128138	134408	134408	134408	141908	141908	146901	146901	146901	152595	155350	155350
train	hag	test haa	pred_with	0	1	tnr	0.897	0.897	0.897	0.897	0.878	0.89	0.89	0.876	0.876	0.87	0.87	0.882	0.882	0.875	0.875	0.875	0.871	0.871	0.87	0.87	0.87	0.882	0.882	0.865	0.865	0.865	0.875	0.875	0.879	0.879	0.879	0.88	0.875	0.875	0.875	0.882	0.882	0.875	0.875	0.875	0.88	0.882	0.882
train	hag	test haa	pred_with	0	1	totn	877972	877972	877972	877972	859856	854714	854714	834349	834349	828146	828146	823544	823544	809069	809069	809069	791669	791669	783576	783576	783576	779077	779077	757250	757250	757250	752761	752761	750538	750538	750538	737726	727087	727087	727087	718942	718942	707103	707103	707103	698810	694097	694097
train	hag	test haa	pred_with	0	2	tpr	0.868	0.868	0.868	0.868	0.906	0.886	0.886	0.874	0.874	0.874	0.874	0.857	0.857	0.872	0.872	0.872	0.883	0.883	0.877	0.877	0.877	0.866	0.866	0.86	0.86	0.86	0.847	0.847	0.842	0.842	0.842	0.854	0.848	0.848	0.848	0.835	0.835	0.829	0.829	0.829	0.817	0.811	0.811
train	hag	test haa	pred_with	0	2	totp	18256	18256	18256	18256	19050	35348	35348	41801	41801	41801	41801	56543	56543	65378	65378	65378	80776	80776	87481	87481	87481	100672	100672	106882	106882	106882	118103	118103	123248	123248	123248	137879	143379	143379	143379	154216	154216	158983	158983	158983	168072	172830	172830
train	hag	test haa	pred_with	0	2	tnr	0.873	0.873	0.873	0.873	0.832	0.822	0.822	0.827	0.827	0.827	0.827	0.84	0.84	0.825	0.825	0.825	0.813	0.813	0.819	0.819	0.819	0.83	0.83	0.836	0.836	0.836	0.846	0.846	0.851	0.851	0.851	0.837	0.843	0.843	0.843	0.853	0.853	0.857	0.857	0.857	0.866	0.871	0.871
train	hag	test haa	pred_with	0	2	totn	854969	854969	854969	854969	814302	789280	789280	787771	787771	787771	787771	784379	784379	762716	762716	762716	738668	738668	737152	737152	737152	733848	733848	731972	731972	731972	728161	728161	726329	726329	726329	702337	700096	700096	700096	695288	695288	693120	693120	693120	688222	685512	685512
train	hag	test haa	pred_with	0	4	tpr	0.897	0.897	0.897	0.897	0.924	0.894	0.894	0.917	0.917	0.926	0.926	0.915	0.915	0.921	0.921	0.921	0.923	0.923	0.919	0.919	0.919	0.912	0.912	0.909	0.909	0.909	0.922	0.922	0.919	0.919	0.919	0.92	0.916	0.916	0.916	0.907	0.907	0.923	0.923	0.923	0.915	0.91	0.91
train	hag	test haa	pred_with	0	4	totp	18852	18852	18852	18852	19414	35661	35661	43872	43872	44290	44290	60357	60357	68985	68985	68985	84476	84476	91682	91682	91682	106066	106066	112982	112982	112982	128508	128508	134480	134480	134480	148449	154911	154911	154911	167561	167561	176907	176907	176907	188175	194045	194045
train	hag	test haa	pred_with	0	4	tnr	0.869	0.869	0.869	0.869	0.839	0.843	0.843	0.819	0.819	0.809	0.809	0.822	0.822	0.819	0.819	0.819	0.822	0.822	0.828	0.828	0.828	0.842	0.842	0.848	0.848	0.848	0.84	0.84	0.846	0.846	0.846	0.847	0.854	0.854	0.854	0.866	0.866	0.852	0.852	0.852	0.863	0.869	0.869
train	hag	test haa	pred_with	0	4	totn	850628	850628	850628	850628	821775	809208	809208	779901	779901	770281	770281	768214	768214	757893	757893	757893	746856	746856	745841	745841	745841	743730	743730	742451	742451	742451	722902	722902	721897	721897	721897	710542	709263	709263	709263	706268	706268	688463	688463	688463	685744	684146	684146
train	hag	test hab	pred_with	0	1	tpr	0.862	0.862	0.862	0.862	0.878	0.828	0.828	0.835	0.835	0.842	0.842	0.824	0.824	0.832	0.832	0.832	0.834	0.834	0.837	0.837	0.837	0.826	0.826	0.845	0.845	0.845	0.832	0.832	0.825	0.825	0.825	0.819	0.819	0.819	0.819	0.793	0.793	0.794	0.794	0.794	0.769	0.755	0.755
train	hag	test hab	pred_with	0	1	totp	18561	18561	18561	18561	18905	32894	32894	39902	39902	40225	40225	54149	54149	61629	61629	61629	76149	76149	83335	83335	83335	95185	95185	103981	103981	103981	115210	115210	119947	119947	119947	131449	137710	137710	137710	145542	145542	151342	151342	151342	156849	159818	159818
train	hag	test hab	pred_with	0	1	tnr	0.888	0.888	0.888	0.888	0.869	0.881	0.881	0.866	0.866	0.859	0.859	0.871	0.871	0.864	0.864	0.864	0.861	0.861	0.86	0.86	0.86	0.871	0.871	0.852	0.852	0.852	0.863	0.863	0.867	0.867	0.867	0.867	0.861	0.861	0.861	0.868	0.868	0.86	0.86	0.86	0.865	0.867	0.867
train	hag	test hab	pred_with	0	1	totn	868578	868578	868578	868578	850073	845845	845845	824890	824890	818160	818160	814165	814165	799648	799648	799648	782752	782752	774101	774101	774101	770323	770323	747279	747279	747279	743144	743144	740913	740913	740913	727935	716572	716572	716572	709029	709029	696192	696192	696192	688435	683551	683551
train	hag	test hab	pred_with	0	2	tpr	0.862	0.862	0.862	0.862	0.9	0.873	0.873	0.858	0.858	0.858	0.858	0.839	0.839	0.859	0.859	0.859	0.872	0.872	0.866	0.866	0.866	0.855	0.855	0.849	0.849	0.849	0.838	0.838	0.832	0.832	0.832	0.845	0.839	0.839	0.839	0.828	0.828	0.822	0.822	0.822	0.812	0.806	0.806
train	hag	test hab	pred_with	0	2	totp	18552	18552	18552	18552	19373	34682	34682	41025	41025	41025	41025	55160	55160	63666	63666	63666	79628	79628	86274	86274	86274	98524	98524	104488	104488	104488	115931	115931	120922	120922	120922	135615	141078	141078	141078	151961	151961	156786	156786	156786	165531	170642	170642
train	hag	test hab	pred_with	0	2	tnr	0.877	0.877	0.877	0.877	0.835	0.825	0.825	0.83	0.83	0.83	0.83	0.842	0.842	0.824	0.824	0.824	0.811	0.811	0.817	0.817	0.817	0.827	0.827	0.833	0.833	0.833	0.843	0.843	0.848	0.848	0.848	0.834	0.839	0.839	0.839	0.85	0.85	0.854	0.854	0.854	0.863	0.868	0.868
train	hag	test hab	pred_with	0	2	totn	858573	858573	858573	858573	817210	791815	791815	790105	790105	790105	790105	786321	786321	763031	763031	763031	737137	737137	735518	735518	735518	732140	732140	730256	730256	730256	726335	726335	724358	724358	724358	700297	698116	698116	698116	693624	693624	691343	691343	691343	686824	684082	684082
train	hag	test hab	pred_with	0	4	tpr	0.866	0.866	0.866	0.866	0.889	0.844	0.844	0.874	0.874	0.885	0.885	0.87	0.87	0.865	0.865	0.865	0.879	0.879	0.876	0.876	0.876	0.867	0.867	0.862	0.862	0.862	0.866	0.866	0.861	0.861	0.861	0.877	0.872	0.872	0.872	0.862	0.862	0.87	0.87	0.87	0.859	0.853	0.853
train	hag	test hab	pred_with	0	4	totp	18652	18652	18652	18652	19131	33549	33549	41771	41771	42305	42305	57172	57172	64039	64039	64039	80310	80310	87182	87182	87182	99833	99833	106081	106081	106081	119891	119891	125230	125230	125230	140834	146728	146728	146728	158204	158204	165835	165835	165835	175243	180683	180683
train	hag	test hab	pred_with	0	4	tnr	0.889	0.889	0.889	0.889	0.871	0.873	0.873	0.85	0.85	0.84	0.84	0.853	0.853	0.859	0.859	0.859	0.853	0.853	0.859	0.859	0.859	0.871	0.871	0.877	0.877	0.877	0.879	0.879	0.884	0.884	0.884	0.878	0.884	0.884	0.884	0.895	0.895	0.892	0.892	0.892	0.902	0.908	0.908
train	hag	test hab	pred_with	0	4	totn	869793	869793	869793	869793	852051	838396	838396	809570	809570	800182	800182	797130	797130	795492	795492	795492	774913	774913	773520	773520	773520	770543	770543	768818	768818	768818	757394	757394	755765	755765	755765	736695	734945	734945	734945	731046	731046	721614	721614	721614	717758	715345	715345
train	hag	test hac	pred_with	0	1	tpr	0.852	0.852	0.852	0.852	0.873	0.81	0.81	0.821	0.821	0.828	0.828	0.809	0.809	0.815	0.815	0.815	0.817	0.817	0.816	0.816	0.816	0.8	0.8	0.82	0.82	0.82	0.807	0.807	0.799	0.799	0.799	0.791	0.792	0.792	0.792	0.765	0.765	0.763	0.763	0.763	0.739	0.726	0.726
train	hag	test hac	pred_with	0	1	totp	17841	17841	17841	17841	18281	32343	32343	39630	39630	39973	39973	54580	54580	62202	62202	62202	76993	76993	84494	84494	84494	97177	97177	106277	106277	106277	117832	117832	122841	122841	122841	134388	140980	140980	140980	147929	147929	153254	153254	153254	159329	162081	162081
train	hag	test hac	pred_with	0	1	tnr	0.891	0.891	0.891	0.891	0.872	0.884	0.884	0.87	0.87	0.863	0.863	0.876	0.876	0.868	0.868	0.868	0.866	0.866	0.865	0.865	0.865	0.877	0.877	0.859	0.859	0.859	0.87	0.87	0.875	0.875	0.875	0.876	0.871	0.871	0.871	0.877	0.877	0.87	0.87	0.87	0.875	0.877	0.877
train	hag	test hac	pred_with	0	1	totn	872148	872148	872148	872148	853400	848487	848487	827651	827651	821118	821118	816561	816561	801669	801669	801669	784242	784242	775501	775501	775501	770273	770273	747745	747745	747745	742872	742872	740223	740223	740223	726831	715896	715896	715896	707494	707494	694995	694995	694995	686435	681495	681495
train	hag	test hac	pred_with	0	2	tpr	0.846	0.846	0.846	0.846	0.886	0.862	0.862	0.852	0.852	0.852	0.852	0.833	0.833	0.851	0.851	0.851	0.863	0.863	0.857	0.857	0.857	0.844	0.844	0.839	0.839	0.839	0.827	0.827	0.822	0.822	0.822	0.836	0.83	0.83	0.83	0.816	0.816	0.81	0.81	0.81	0.799	0.792	0.792
train	hag	test hac	pred_with	0	2	totp	17725	17725	17725	17725	18564	34400	34400	41112	41112	41112	41112	56201	56201	64895	64895	64895	81356	81356	88665	88665	88665	102477	102477	108660	108660	108660	120698	120698	126359	126359	126359	142067	147788	147788	147788	157793	157793	162780	162780	162780	172156	176826	176826
train	hag	test hac	pred_with	0	2	tnr	0.874	0.874	0.874	0.874	0.831	0.821	0.821	0.826	0.826	0.826	0.826	0.839	0.839	0.823	0.823	0.823	0.811	0.811	0.818	0.818	0.818	0.83	0.83	0.835	0.835	0.835	0.846	0.846	0.851	0.851	0.851	0.838	0.843	0.843	0.843	0.853	0.853	0.858	0.858	0.858	0.867	0.872	0.872
train	hag	test hac	pred_with	0	2	totn	855544	855544	855544	855544	813950	788056	788056	786405	786405	786405	786405	782330	782330	760307	760307	760307	734963	734963	733042	733042	733042	728943	728943	726946	726946	726946	722556	722556	720559	720559	720559	695778	693326	693326	693326	687980	687980	685436	685436	685436	680177	677155	677155
train	hag	test hac	pred_with	0	4	tpr	0.899	0.899	0.899	0.899	0.926	0.895	0.895	0.917	0.917	0.925	0.925	0.918	0.918	0.923	0.923	0.923	0.925	0.925	0.921	0.921	0.921	0.911	0.911	0.917	0.917	0.917	0.918	0.918	0.915	0.915	0.915	0.917	0.912	0.912	0.912	0.901	0.901	0.917	0.917	0.917	0.909	0.904	0.904
train	hag	test hac	pred_with	0	4	totp	18820	18820	18820	18820	19399	35714	35714	44258	44258	44656	44656	61941	61941	70387	70387	70387	87164	87164	95312	95312	95312	110643	110643	118847	118847	118847	134073	134073	140674	140674	140674	155816	162409	162409	162409	174312	174312	184150	184150	184150	195871	201881	201881
train	hag	test hac	pred_with	0	4	tnr	0.862	0.862	0.862	0.862	0.832	0.836	0.836	0.811	0.811	0.801	0.801	0.815	0.815	0.812	0.812	0.812	0.815	0.815	0.823	0.823	0.823	0.836	0.836	0.832	0.832	0.832	0.835	0.835	0.841	0.841	0.841	0.844	0.851	0.851	0.851	0.863	0.863	0.848	0.848	0.848	0.86	0.866	0.866
train	hag	test hac	pred_with	0	4	totn	843904	843904	843904	843904	814854	802233	802233	772229	772229	762236	762236	760357	760357	749907	749907	749907	738462	738462	737380	737380	737380	734800	734800	724493	724493	724493	713235	713235	712178	712178	712178	700788	699208	699208	699208	695760	695760	677538	677538	677538	674624	672942	672942
train	hag	test had	pred_with	0	1	tpr	0.876	0.876	0.876	0.876	0.892	0.842	0.842	0.847	0.847	0.853	0.853	0.838	0.838	0.853	0.853	0.853	0.857	0.857	0.86	0.86	0.86	0.851	0.851	0.87	0.87	0.87	0.861	0.861	0.856	0.856	0.856	0.854	0.859	0.859	0.859	0.839	0.839	0.845	0.845	0.845	0.824	0.813	0.813
train	hag	test had	pred_with	0	1	totp	18562	18562	18562	18562	18908	33894	33894	41380	41380	41678	41678	56689	56689	64918	64918	64918	80119	80119	87912	87912	87912	101049	101049	110584	110584	110584	122848	122848	128650	128650	128650	141601	148781	148781	148781	159006	159006	166287	166287	166287	173864	177768	177768
train	hag	test had	pred_with	0	1	tnr	0.869	0.869	0.869	0.869	0.849	0.861	0.861	0.846	0.846	0.839	0.839	0.852	0.852	0.835	0.835	0.835	0.83	0.83	0.827	0.827	0.827	0.839	0.839	0.808	0.808	0.808	0.819	0.819	0.824	0.824	0.824	0.818	0.802	0.802	0.802	0.81	0.81	0.789	0.789	0.789	0.795	0.798	0.798
train	hag	test had	pred_with	0	1	totn	850728	850728	850728	850728	830889	826810	826810	804856	804856	798014	798014	794201	794201	771476	771476	771476	752611	752611	742498	742498	742498	739184	739184	705112	705112	705112	701823	701823	700054	700054	700054	682167	662931	662931	662931	656866	656866	634068	634068	634068	627430	623645	623645
train	hag	test had	pred_with	0	2	tpr	0.854	0.854	0.854	0.854	0.891	0.864	0.864	0.849	0.849	0.849	0.849	0.831	0.831	0.851	0.851	0.851	0.863	0.863	0.856	0.856	0.856	0.843	0.843	0.837	0.837	0.837	0.826	0.826	0.82	0.82	0.82	0.833	0.826	0.826	0.826	0.812	0.812	0.806	0.806	0.806	0.794	0.787	0.787
train	hag	test had	pred_with	0	2	totp	18097	18097	18097	18097	18871	34763	34763	41445	41445	41445	41445	56225	56225	64780	64780	64780	80617	80617	87518	87518	87518	100104	100104	106384	106384	106384	117755	117755	123202	123202	123202	137974	143015	143015	143015	153828	153828	158487	158487	158487	167545	172067	172067
train	hag	test had	pred_with	0	2	tnr	0.882	0.882	0.882	0.882	0.84	0.831	0.831	0.836	0.836	0.836	0.836	0.849	0.849	0.833	0.833	0.833	0.823	0.823	0.829	0.829	0.829	0.84	0.84	0.845	0.845	0.845	0.856	0.856	0.861	0.861	0.861	0.85	0.854	0.854	0.854	0.865	0.865	0.869	0.869	0.869	0.878	0.883	0.883
train	hag	test had	pred_with	0	2	totn	862914	862914	862914	862914	822329	797178	797178	795279	795279	795279	795279	791235	791235	769350	769350	769350	745886	745886	743981	743981	743981	740116	740116	738023	738023	738023	733841	733841	731717	731717	731717	708795	706409	706409	706409	700932	700932	698338	698338	698338	693181	690014	690014
train	hag	test had	pred_with	0	4	tpr	0.897	0.897	0.897	0.897	0.924	0.892	0.892	0.914	0.914	0.922	0.922	0.914	0.914	0.92	0.92	0.92	0.923	0.923	0.92	0.92	0.92	0.913	0.913	0.92	0.92	0.92	0.923	0.923	0.919	0.919	0.919	0.922	0.917	0.917	0.917	0.907	0.907	0.923	0.923	0.923	0.915	0.911	0.911
train	hag	test had	pred_with	0	4	totp	19005	19005	19005	19005	19584	35924	35924	44616	44616	45007	45007	61832	61832	70037	70037	70037	86288	86288	94117	94117	94117	108431	108431	116940	116940	116940	131587	131587	138092	138092	138092	152748	158848	158848	158848	171862	171862	181529	181529	181529	193042	199086	199086
train	hag	test had	pred_with	0	4	tnr	0.866	0.866	0.866	0.866	0.836	0.839	0.839	0.815	0.815	0.805	0.805	0.819	0.819	0.815	0.815	0.815	0.819	0.819	0.825	0.825	0.825	0.838	0.838	0.835	0.835	0.835	0.838	0.838	0.844	0.844	0.844	0.846	0.852	0.852	0.852	0.865	0.865	0.851	0.851	0.851	0.863	0.869	0.869
train	hag	test had	pred_with	0	4	totn	847386	847386	847386	847386	818225	805370	805370	775676	775676	765798	765798	763799	763799	753282	753282	753282	742021	742021	741044	741044	741044	738907	738907	728903	728903	728903	718054	718054	716988	716988	716988	705895	704568	704568	704568	701292	701292	683473	683473	683473	680771	679126	679126
train	hag	test hae	pred_with	0	1	tpr	0.847	0.847	0.847	0.847	0.865	0.796	0.796	0.811	0.811	0.82	0.82	0.799	0.799	0.809	0.809	0.809	0.81	0.81	0.813	0.813	0.813	0.799	0.799	0.821	0.821	0.821	0.808	0.808	0.801	0.801	0.801	0.793	0.794	0.794	0.794	0.769	0.769	0.77	0.77	0.77	0.747	0.733	0.733
train	hag	test hae	pred_with	0	1	totp	17000	17000	17000	17000	17367	30473	30473	37252	37252	37625	37625	51652	51652	58949	58949	58949	73132	73132	80079	80079	80079	91764	91764	100901	100901	100901	110927	110927	115411	115411	115411	126382	132533	132533	132533	139715	139715	145686	145686	145686	151560	154483	154483
train	hag	test hae	pred_with	0	1	tnr	0.903	0.903	0.903	0.903	0.885	0.897	0.897	0.883	0.883	0.876	0.876	0.889	0.889	0.881	0.881	0.881	0.879	0.879	0.878	0.878	0.878	0.889	0.889	0.871	0.871	0.871	0.88	0.88	0.884	0.884	0.884	0.885	0.879	0.879	0.879	0.886	0.886	0.878	0.878	0.878	0.884	0.886	0.886
train	hag	test hae	pred_with	0	1	totn	885173	885173	885173	885173	867323	862239	862239	842095	842095	836092	836092	831416	831416	816970	816970	816970	799686	799686	791223	791223	791223	786621	786621	763727	763727	763727	759282	759282	756911	756911	756911	743873	732631	732631	732631	725035	725035	712146	712146	712146	704337	699467	699467
train	hag	test hae	pred_with	0	2	tpr	0.835	0.835	0.835	0.835	0.876	0.832	0.832	0.812	0.812	0.812	0.812	0.785	0.785	0.803	0.803	0.803	0.809	0.809	0.801	0.801	0.801	0.786	0.786	0.776	0.776	0.776	0.76	0.76	0.752	0.752	0.752	0.765	0.756	0.756	0.756	0.742	0.742	0.734	0.734	0.734	0.722	0.714	0.714
train	hag	test hae	pred_with	0	2	totp	16763	16763	16763	16763	17592	31839	31839	37259	37259	37259	37259	50696	50696	58492	58492	58492	73040	73040	78917	78917	78917	90189	90189	95385	95385	95385	104361	104361	108459	108459	108459	121832	126223	126223	126223	134734	134734	138853	138853	138853	146379	150347	150347
train	hag	test hae	pred_with	0	2	tnr	0.906	0.906	0.906	0.906	0.875	0.872	0.872	0.876	0.876	0.876	0.876	0.888	0.888	0.879	0.879	0.879	0.875	0.875	0.881	0.881	0.881	0.891	0.891	0.896	0.896	0.896	0.905	0.905	0.909	0.909	0.909	0.906	0.91	0.91	0.91	0.919	0.919	0.923	0.923	0.923	0.931	0.936	0.936
train	hag	test hae	pred_with	0	2	totn	887888	887888	887888	887888	857707	838460	838460	836243	836243	836243	836243	830977	830977	815191	815191	815191	796464	796464	794102	794102	794102	789087	789087	786229	786229	786229	780734	780734	777977	777977	777977	761365	758239	758239	758239	751972	751972	748560	748560	748560	742403	738578	738578
train	hag	test hae	pred_with	0	4	tpr	0.909	0.909	0.909	0.909	0.936	0.907	0.907	0.928	0.928	0.937	0.937	0.929	0.929	0.934	0.934	0.934	0.934	0.934	0.93	0.93	0.93	0.923	0.923	0.92	0.92	0.92	0.931	0.931	0.927	0.927	0.927	0.93	0.926	0.926	0.926	0.917	0.917	0.932	0.932	0.932	0.925	0.921	0.921
train	hag	test hae	pred_with	0	4	totp	18245	18245	18245	18245	18799	34728	34728	42591	42591	42995	42995	60015	60015	68044	68044	68044	84285	84285	91658	91658	91658	105990	105990	112991	112991	112991	127776	127776	133691	133691	133691	148190	154561	154561	154561	166578	166578	176277	176277	176277	187642	193908	193908
train	hag	test hae	pred_with	0	4	tnr	0.871	0.871	0.871	0.871	0.841	0.844	0.844	0.819	0.819	0.809	0.809	0.824	0.824	0.82	0.82	0.82	0.824	0.824	0.831	0.831	0.831	0.844	0.844	0.85	0.85	0.85	0.842	0.842	0.847	0.847	0.847	0.849	0.855	0.855	0.855	0.867	0.867	0.852	0.852	0.852	0.864	0.871	0.871
train	hag	test hae	pred_with	0	4	totn	853072	853072	853072	853072	823753	811236	811236	781705	781705	772184	772184	770501	770501	760571	760571	760571	749578	749578	748712	748712	748712	746757	746757	745488	745488	745488	725971	725971	725031	725031	725031	713834	712688	712688	712688	709927	709927	691223	691223	691223	688905	687378	687378
train	hag	test haf	pred_with	0	1	tpr	0.872	0.872	0.872	0.872	0.884	0.82	0.82	0.832	0.832	0.84	0.84	0.823	0.823	0.833	0.833	0.833	0.834	0.834	0.835	0.835	0.835	0.819	0.819	0.841	0.841	0.841	0.825	0.825	0.817	0.817	0.817	0.807	0.809	0.809	0.809	0.782	0.782	0.779	0.779	0.779	0.753	0.739	0.739
train	hag	test haf	pred_with	0	1	totp	18992	18992	18992	18992	19258	33574	33574	41430	41430	41833	41833	55940	55940	63772	63772	63772	78212	78212	85677	85677	85677	97674	97674	106732	106732	106732	117081	117081	122019	122019	122019	133169	139777	139777	139777	146727	146727	151692	151692	151692	157259	160087	160087
train	hag	test haf	pred_with	0	1	tnr	0.887	0.887	0.887	0.887	0.874	0.886	0.886	0.873	0.873	0.866	0.866	0.879	0.879	0.872	0.872	0.872	0.87	0.87	0.869	0.869	0.869	0.88	0.88	0.863	0.863	0.863	0.873	0.873	0.877	0.877	0.877	0.878	0.874	0.874	0.874	0.88	0.88	0.872	0.872	0.872	0.877	0.88	0.88
train	hag	test haf	pred_with	0	1	totn	867266	867266	867266	867266	854725	849846	849846	829454	829454	823243	823243	819134	819134	804923	804923	804923	788047	788047	779747	779747	779747	775093	775093	753331	753331	753331	748775	748775	746299	746299	746299	733279	722617	722617	722617	714643	714643	702491	702491	702491	694128	689091	689091
train	hag	test haf	pred_with	0	2	tpr	0.871	0.871	0.871	0.871	0.905	0.877	0.877	0.862	0.862	0.862	0.862	0.845	0.845	0.864	0.864	0.864	0.876	0.876	0.869	0.869	0.869	0.857	0.857	0.851	0.851	0.851	0.839	0.839	0.834	0.834	0.834	0.848	0.842	0.842	0.842	0.832	0.832	0.826	0.826	0.826	0.815	0.808	0.808
train	hag	test haf	pred_with	0	2	totp	18972	18972	18972	18972	19703	35945	35945	42917	42917	42917	42917	57492	57492	66146	66146	66146	82167	82167	89134	89134	89134	102131	102131	108034	108034	108034	119046	119046	124502	124502	124502	139906	145516	145516	145516	156078	156078	160926	160926	160926	170134	175030	175030
train	hag	test haf	pred_with	0	2	tnr	0.874	0.874	0.874	0.874	0.832	0.822	0.822	0.828	0.828	0.828	0.828	0.84	0.84	0.823	0.823	0.823	0.811	0.811	0.817	0.817	0.817	0.828	0.828	0.834	0.834	0.834	0.844	0.844	0.849	0.849	0.849	0.835	0.841	0.841	0.841	0.851	0.851	0.855	0.855	0.855	0.864	0.869	0.869
train	hag	test haf	pred_with	0	2	totn	854972	854972	854972	854972	813868	788359	788359	786508	786508	786508	786508	782867	782867	759857	759857	759857	735182	735182	733359	733359	733359	729705	729705	727855	727855	727855	723962	723962	722004	722004	722004	697580	695393	695393	695393	691031	691031	688715	688715	688715	683993	681024	681024
train	hag	test haf	pred_with	0	4	tpr	0.898	0.898	0.898	0.898	0.922	0.89	0.89	0.911	0.911	0.919	0.919	0.911	0.911	0.915	0.915	0.915	0.916	0.916	0.913	0.913	0.913	0.905	0.905	0.901	0.901	0.901	0.914	0.914	0.911	0.911	0.911	0.912	0.908	0.908	0.908	0.899	0.899	0.914	0.914	0.914	0.907	0.902	0.902
train	hag	test haf	pred_with	0	4	totp	19549	19549	19549	19549	20085	36462	36462	45347	45347	45774	45774	61927	61927	70014	70014	70014	85882	85882	93679	93679	93679	107897	107897	114453	114453	114453	129679	129679	136047	136047	136047	150491	156888	156888	156888	168655	168655	178109	178109	178109	189263	195428	195428
train	hag	test haf	pred_with	0	4	tnr	0.869	0.869	0.869	0.869	0.84	0.844	0.844	0.819	0.819	0.809	0.809	0.823	0.823	0.819	0.819	0.819	0.822	0.822	0.829	0.829	0.829	0.842	0.842	0.848	0.848	0.848	0.84	0.84	0.846	0.846	0.846	0.848	0.854	0.854	0.854	0.866	0.866	0.852	0.852	0.852	0.863	0.87	0.87
train	hag	test haf	pred_with	0	4	totn	850492	850492	850492	850492	821674	808978	808978	778689	778689	768835	768835	766772	766772	756220	756220	756220	744777	744777	743784	743784	743784	741351	741351	740000	740000	740000	720416	720416	719370	719370	719370	707953	706553	706553	706553	703396	703396	685887	685887	685887	683111	681411	681411
[truncated: 57 more columns]

## Sheet: SP6 test-ecoli
train	ecoliaa	test ecoliab	pred_with	0	1	tpr	0.986	0.986	0.988	0.991	0.991	0.988	0.995	1	0.997	0.991	0.996	1	0.997	0.999	0.994	0.999	1	0.997	1	0.997	1	0.996	0.999	0.996	1	1	0.997	1	0.996	0.999	1	0.975	0.947	0.921	0.896	0.875	0.852	0.831	0.814	0.795	0.777	0.758	0.743
train	ecoliaa	test ecoliab	pred_with	0	1	totp	2553	2553	3041	4220	5130	5909	7247	8201	9320	10108	11218	12346	13059	14291	15318	15966	17194	18093	19151	20059	21040	22091	23126	23902	25096	26127	27065	28120	29045	30002	30949	31252	31298	31334	31374	31407	31460	31507	31552	31615	31692	31739	31792
train	ecoliaa	test ecoliab	pred_with	0	1	tnr	0.971	0.971	0.974	0.979	0.984	0.988	0.986	0.983	0.989	0.993	0.99	0.987	0.991	0.99	0.995	0.99	0.987	0.992	0.99	0.995	0.991	0.997	0.993	0.997	0.996	0.993	0.998	0.994	0.999	0.995	0.973	0.974	0.975	0.975	0.975	0.975	0.975	0.975	0.975	0.975	0.976	0.976	0.976
train	ecoliaa	test ecoliab	pred_with	0	1	totn	191726	191726	191726	191724	191715	191690	190002	188537	188513	188443	186911	185206	185176	183759	183688	182150	180511	180468	178973	178915	177350	177264	175545	175455	174138	172616	172550	170852	170727	169070	164433	163656	162707	161768	160794	159969	158960	158037	157249	156288	155370	154301	153435
train	ecoliaa	test ecoliab	pred_with	0	2	tpr	0.972	0.972	0.981	0.983	0.982	0.982	0.984	0.981	0.975	0.981	0.99	0.989	0.985	0.987	0.989	0.986	0.986	0.987	0.993	0.994	0.992	0.989	0.988	0.983	0.993	0.989	0.986	0.992	0.988	0.983	0.987	0.982	0.984	0.987	0.993	0.99	0.986	0.988	0.991	0.987	0.989	0.986	0.987
train	ecoliaa	test ecoliab	pred_with	0	2	totp	2517	2517	3020	4188	5087	5874	7165	8044	9115	10011	11152	12212	12902	14115	15233	15755	16955	17896	19016	20006	20887	21947	22852	23606	24924	25855	26744	27881	28820	29526	30565	31467	32518	33576	34782	35522	36411	37469	38413	39265	40329	41287	42266
train	ecoliaa	test ecoliab	pred_with	0	2	tnr	0.948	0.948	0.942	0.947	0.952	0.955	0.957	0.962	0.967	0.965	0.96	0.963	0.966	0.966	0.967	0.967	0.966	0.966	0.962	0.96	0.965	0.971	0.974	0.978	0.973	0.975	0.98	0.975	0.98	0.984	0.982	0.987	0.986	0.985	0.979	0.984	0.989	0.986	0.983	0.989	0.987	0.99	0.988
train	ecoliaa	test ecoliab	pred_with	0	2	totn	187116	187116	185416	185403	185383	185366	184525	184481	184409	183227	181100	180651	180598	179307	178424	177930	176523	175660	174035	172765	172720	172643	172194	172082	170139	169610	169495	167531	167420	167271	166036	165858	164652	163491	161570	161452	161279	159781	158583	158411	157100	156517	155318
train	ecoliaa	test ecoliab	pred_with	0	4	tpr	0.992	0.992	0.998	0.985	0.988	0.995	0.977	0.986	0.989	0.971	0.978	0.979	0.992	0.975	0.978	0.985	0.964	0.974	0.982	0.966	0.97	0.973	0.956	0.968	0.972	0.956	0.96	0.966	0.949	0.962	0.966	0.951	0.956	0.96	0.946	0.955	0.957	0.945	0.952	0.938	0.942	0.948	0.938
train	ecoliaa	test ecoliab	pred_with	0	4	totp	2570	2570	3072	4194	5116	5951	7109	8086	9239	9903	11014	12092	12989	13944	15062	15740	16575	17662	18809	19435	20411	21578	22121	23238	24399	24990	26047	27163	27695	28895	29898	30466	31566	32640	33125	34265	35350	35818	36881	37299	38401	39704	40132
train	ecoliaa	test ecoliab	pred_with	0	4	tnr	0.997	0.997	0.992	0.997	0.996	0.991	0.997	0.995	0.993	0.997	0.995	0.994	0.989	0.994	0.993	0.99	0.995	0.993	0.99	0.993	0.991	0.99	0.993	0.99	0.989	0.992	0.991	0.99	0.993	0.99	0.988	0.991	0.989	0.988	0.991	0.988	0.987	0.99	0.988	0.99	0.989	0.987	0.989
train	ecoliaa	test ecoliab	pred_with	0	4	totn	196820	196820	195301	195242	193976	192270	192130	190780	189370	189176	187862	186477	184903	184645	183363	182177	181798	180508	179013	178673	177416	176002	175589	174205	172957	172522	171323	170163	169645	168204	166984	166472	165164	163982	163453	162197	160959	160457	159286	158680	157509	156031	155540
train	ecoliaa	test ecoliac	pred_with	0	1	tpr	0.992	0.992	0.993	0.995	0.995	0.993	0.997	0.999	0.994	0.987	0.995	0.999	0.994	0.999	0.99	0.997	1	0.997	0.999	0.993	0.999	0.99	0.997	0.989	0.997	0.999	0.991	0.998	0.979	0.993	0.989	0.956	0.927	0.899	0.874	0.856	0.831	0.811	0.792	0.773	0.754	0.736	0.72
train	ecoliaa	test ecoliac	pred_with	0	1	totp	2554	2554	3037	4186	5182	5974	7200	8160	9212	9970	11026	12178	12768	14051	15052	15795	17067	17914	19005	19803	20836	21824	23018	23673	24991	26042	26838	28038	28495	29780	30631	30641	30656	30671	30687	30701	30722	30729	30747	30773	30800	30816	30843
train	ecoliaa	test ecoliac	pred_with	0	1	tnr	0.971	0.971	0.974	0.98	0.985	0.989	0.988	0.985	0.99	0.994	0.992	0.989	0.992	0.99	0.995	0.991	0.989	0.993	0.992	0.997	0.993	0.998	0.995	0.999	0.998	0.995	1	0.997	1	0.999	0.993	0.993	0.994	0.994	0.994	0.994	0.994	0.994	0.994	0.994	0.994	0.994	0.994
train	ecoliaa	test ecoliac	pred_with	0	1	totn	191790	191790	191790	191789	191785	191768	190412	188867	188820	188750	187452	185693	185635	184042	183911	182528	180890	180844	179588	179469	177877	177663	176052	175859	174562	173107	172895	171413	170840	169798	167934	166869	165860	164823	163844	163098	162007	161106	160204	159229	158243	157196	156293
train	ecoliaa	test ecoliac	pred_with	0	2	tpr	0.97	0.97	0.978	0.983	0.983	0.983	0.986	0.983	0.976	0.985	0.992	0.99	0.985	0.989	0.988	0.986	0.989	0.988	0.993	0.994	0.992	0.988	0.986	0.983	0.991	0.989	0.984	0.99	0.986	0.982	0.984	0.978	0.981	0.983	0.991	0.988	0.984	0.99	0.991	0.988	0.989	0.987	0.989
train	ecoliaa	test ecoliac	pred_with	0	2	totp	2499	2499	2992	4135	5120	5916	7121	8031	9042	9943	10996	12064	12652	13918	15026	15616	16876	17756	18888	19807	20673	21781	22752	23523	24860	25776	26654	27810	28712	29453	30459	31347	32438	33545	34798	35453	36377	37494	38462	39323	40388	41338	42336
train	ecoliaa	test ecoliac	pred_with	0	2	tnr	0.948	0.948	0.942	0.947	0.952	0.956	0.957	0.962	0.967	0.965	0.959	0.962	0.965	0.964	0.965	0.966	0.964	0.965	0.961	0.959	0.964	0.97	0.973	0.977	0.973	0.976	0.981	0.975	0.98	0.984	0.983	0.988	0.986	0.985	0.98	0.983	0.989	0.985	0.983	0.988	0.987	0.991	0.989
train	ecoliaa	test ecoliac	pred_with	0	2	totn	187180	187180	185436	185429	185414	185401	184547	184511	184423	183213	181077	180639	180579	179243	178322	177869	176433	175601	173974	172750	172704	172610	172158	172081	170144	169688	169558	167616	167488	167336	166092	165905	164632	163415	161522	161417	161229	159661	158444	158304	157103	156620	155456
train	ecoliaa	test ecoliac	pred_with	0	4	tpr	0.992	0.992	0.992	0.973	0.981	0.988	0.92	0.935	0.946	0.89	0.916	0.914	0.946	0.883	0.899	0.919	0.864	0.888	0.905	0.869	0.881	0.878	0.843	0.864	0.873	0.844	0.861	0.866	0.839	0.858	0.872	0.847	0.857	0.859	0.838	0.854	0.86	0.842	0.854	0.835	0.836	0.845	0.828
train	ecoliaa	test ecoliac	pred_with	0	4	totp	2554	2554	3035	4093	5110	5944	6646	7637	8767	8986	10152	11148	12142	12424	13667	14558	14758	15953	17209	17327	18377	19368	19460	20661	21880	22005	23306	24329	24418	25731	27009	27150	28340	29308	29409	30623	31796	31893	33155	33260	34143	35408	35465
train	ecoliaa	test ecoliac	pred_with	0	4	tnr	0.997	0.997	0.994	0.999	0.998	0.996	0.999	0.999	0.998	0.999	0.999	0.999	0.998	0.999	0.999	0.998	1	0.999	0.999	0.999	0.999	0.999	0.999	0.999	0.998	0.999	0.999	0.999	0.999	0.999	0.998	0.999	0.999	0.998	0.999	0.999	0.998	0.999	0.998	0.999	0.999	0.999	0.999
train	ecoliaa	test ecoliac	pred_with	0	4	totn	196868	196868	195764	195672	194397	193150	192645	191656	190410	189801	188740	187637	186747	185799	184606	183873	182839	181887	180738	179939	178961	177735	176800	175885	174654	173780	172712	171692	170751	169763	168689	167755	166727	165616	164722	163890	162706	161895	160903	160007	158976	157897	157024
train	ecoliaa	test ecoliad	pred_with	0	1	tpr	0.989	0.989	0.991	0.993	0.994	0.991	0.997	0.999	0.997	0.994	0.997	1	0.998	0.999	0.994	0.999	1	0.998	1	0.998	1	0.998	1	0.997	1	1	1	1	0.998	1	1	0.983	0.957	0.931	0.907	0.887	0.863	0.842	0.825	0.804	0.787	0.769	0.754
train	ecoliaa	test ecoliad	pred_with	0	1	totp	2667	2667	3183	4346	5362	6175	7508	8417	9496	10284	11271	12388	13062	14226	15248	15994	17139	18060	19222	20133	21004	22110	23104	23891	25072	26128	27144	28088	28983	29928	30869	31470	31518	31575	31632	31681	31726	31790	31848	31911	31992	32064	32162
train	ecoliaa	test ecoliad	pred_with	0	1	tnr	0.971	0.971	0.973	0.979	0.984	0.988	0.987	0.984	0.989	0.993	0.99	0.987	0.99	0.988	0.993	0.989	0.986	0.991	0.989	0.994	0.99	0.996	0.992	0.997	0.994	0.992	0.998	0.994	0.999	0.993	0.963	0.967	0.967	0.967	0.967	0.967	0.967	0.968	0.968	0.968	0.968	0.969	0.969
train	ecoliaa	test ecoliad	pred_with	0	1	totn	191526	191526	191526	191524	191524	191497	189894	188465	188444	188413	186812	185142	185122	183533	183458	182051	180334	180299	178717	178680	177216	177165	175516	175444	173872	172463	172453	170831	170767	168945	162954	162426	161535	160607	159715	158936	157901	157011	156191	155155	154273	153320	152473
train	ecoliaa	test ecoliad	pred_with	0	2	tpr	0.973	0.973	0.979	0.982	0.983	0.982	0.985	0.98	0.974	0.986	0.992	0.989	0.986	0.989	0.988	0.985	0.987	0.985	0.992	0.993	0.991	0.988	0.986	0.983	0.992	0.99	0.987	0.993	0.989	0.986	0.988	0.983	0.984	0.986	0.993	0.989	0.984	0.988	0.992	0.988	0.989	0.986	0.988
train	ecoliaa	test ecoliad	pred_with	0	2	totp	2623	2623	3143	4298	5304	6123	7417	8256	9281	10204	11216	12261	12911	14082	15152	15765	16923	17827	19063	20036	20825	21900	22796	23553	24880	25872	26796	27879	28735	29511	30504	31461	32398	33465	34621	35317	36211	37296	38294	39247	40212	41115	42151
train	ecoliaa	test ecoliad	pred_with	0	2	tnr	0.948	0.948	0.942	0.947	0.952	0.956	0.958	0.963	0.968	0.965	0.959	0.963	0.966	0.965	0.966	0.967	0.965	0.965	0.962	0.961	0.965	0.971	0.973	0.978	0.973	0.976	0.981	0.975	0.98	0.984	0.983	0.988	0.986	0.985	0.979	0.983	0.989	0.985	0.983	0.989	0.988	0.99	0.989
train	ecoliaa	test ecoliad	pred_with	0	2	totn	187046	187046	185353	185343	185333	185312	184456	184397	184322	183104	181046	180596	180552	179256	178325	177859	176456	175534	173995	172821	172776	172694	172200	172098	170168	169662	169560	167626	167523	167415	166202	166030	164766	163623	161665	161533	161347	159886	158673	158527	157351	156783	155664
train	ecoliaa	test ecoliad	pred_with	0	4	tpr	0.993	0.993	0.995	0.98	0.99	0.995	0.98	0.986	0.991	0.98	0.984	0.987	0.995	0.983	0.985	0.99	0.977	0.983	0.987	0.974	0.983	0.983	0.971	0.981	0.983	0.97	0.973	0.977	0.964	0.972	0.977	0.966	0.97	0.973	0.963	0.969	0.971	0.961	0.965	0.952	0.958	0.96	0.95
train	ecoliaa	test ecoliad	pred_with	0	4	totp	2677	2677	3197	4288	5339	6200	7377	8306	9445	10142	11128	12231	13024	14000	15107	15845	16739	17783	18966	19644	20645	21781	22432	23525	24656	25349	26426	27429	28000	29086	30164	30908	31966	33007	33576	34612	35700	36263	37256	37813	38953	40036	40528
train	ecoliaa	test ecoliad	pred_with	0	4	tnr	0.997	0.997	0.991	0.997	0.994	0.99	0.996	0.995	0.992	0.995	0.994	0.992	0.987	0.993	0.991	0.988	0.993	0.99	0.988	0.992	0.988	0.987	0.99	0.986	0.986	0.99	0.988	0.987	0.99	0.986	0.983	0.987	0.985	0.984	0.987	0.984	0.982	0.985	0.983	0.986	0.984	0.982	0.985
train	ecoliaa	test ecoliad	pred_with	0	4	totn	196727	196727	195044	194970	193348	191893	191774	190529	188875	188753	187605	186139	184545	184367	183031	181805	181564	180068	178633	178363	176920	175477	175177	173627	172415	172057	170790	169625	169237	167715	166259	165874	164609	163350	162970	161626	160207	159816	158618	158076	156722	155376	154923
train	ecoliaa	test ecoliae	pred_with	0	1	tpr	0.986	0.986	0.988	0.991	0.992	0.989	0.996	0.999	0.995	0.991	0.997	1	0.997	0.999	0.994	1	1	0.998	1	0.997	1	0.997	1	0.997	1	1	0.999	1	0.997	1	1	0.984	0.958	0.931	0.905	0.886	0.862	0.842	0.826	0.804	0.786	0.77	0.754
train	ecoliaa	test ecoliae	pred_with	0	1	totp	2477	2477	2991	4095	5121	5874	7046	7983	9122	9903	11019	12119	12747	14018	15089	15833	17027	17965	19056	19918	20849	21972	23008	23846	25023	26078	27082	28154	29112	30075	31027	31546	31595	31628	31673	31730	31795	31845	31894	31959	32043	32147	32225
train	ecoliaa	test ecoliae	pred_with	0	1	tnr	0.972	0.972	0.974	0.98	0.985	0.989	0.986	0.983	0.989	0.993	0.99	0.987	0.99	0.988	0.993	0.989	0.987	0.992	0.989	0.993	0.99	0.996	0.992	0.996	0.994	0.992	0.997	0.994	0.999	0.993	0.966	0.968	0.969	0.969	0.969	0.969	0.969	0.969	0.969	0.97	0.97	0.97	0.971
train	ecoliaa	test ecoliae	pred_with	0	1	totn	191876	191876	191875	191875	191872	191845	190222	188772	188737	188693	187029	185346	185313	183665	183584	182140	180545	180513	178864	178806	177324	177262	175528	175456	173922	172455	172430	170746	170660	168809	163151	162650	161757	160798	159818	159063	158074	157201	156415	155369	154450	153531	152622
train	ecoliaa	test ecoliae	pred_with	0	2	tpr	0.959	0.959	0.974	0.976	0.977	0.976	0.979	0.977	0.973	0.983	0.991	0.991	0.988	0.987	0.986	0.984	0.986	0.985	0.99	0.992	0.991	0.987	0.986	0.981	0.992	0.99	0.987	0.992	0.988	0.985	0.987	0.983	0.985	0.987	0.993	0.99	0.987	0.989	0.992	0.987	0.988	0.987	0.988
train	ecoliaa	test ecoliae	pred_with	0	2	totp	2409	2409	2947	4031	5042	5798	6927	7810	8921	9822	10956	12013	12627	13852	14963	15587	16787	17730	18866	19822	20656	21757	22686	23480	24834	25827	26750	27937	28847	29619	30638	31500	32501	33551	34776	35477	36383	37379	38307	39236	40274	41224	42263
train	ecoliaa	test ecoliae	pred_with	0	2	tnr	0.948	0.948	0.942	0.947	0.952	0.955	0.957	0.961	0.967	0.964	0.959	0.962	0.965	0.964	0.965	0.966	0.965	0.965	0.961	0.959	0.964	0.969	0.972	0.977	0.972	0.975	0.98	0.975	0.98	0.984	0.982	0.987	0.986	0.985	0.979	0.984	0.989	0.985	0.983	0.989	0.987	0.99	0.989
train	ecoliaa	test ecoliae	pred_with	0	2	totn	187243	187243	185469	185449	185431	185407	184567	184529	184466	183210	181186	180765	180718	179357	178442	177973	176526	175653	173961	172661	172619	172535	172096	171980	170029	169550	169444	167527	167393	167282	165997	165839	164660	163527	161594	161483	161335	159827	158623	158441	157193	156685	155497
train	ecoliaa	test ecoliae	pred_with	0	4	tpr	0.991	0.991	0.994	0.979	0.988	0.995	0.983	0.993	0.995	0.988	0.989	0.99	0.997	0.989	0.989	0.994	0.985	0.987	0.991	0.982	0.986	0.988	0.978	0.986	0.988	0.98	0.982	0.983	0.973	0.979	0.983	0.975	0.98	0.98	0.971	0.977	0.977	0.97	0.974	0.965	0.971	0.973	0.966
train	ecoliaa	test ecoliae	pred_with	0	4	totp	2490	2490	3009	4044	5099	5910	6950	7934	9125	9876	10932	11998	12740	13879	15007	15739	16771	17760	18885	19622	20560	21764	22505	23595	24720	25555	26623	27677	28411	29458	30509	31252	32345	33315	33983	34994	36031	36672	37645	38338	39548	40662	41286
train	ecoliaa	test ecoliae	pred_with	0	4	tnr	0.997	0.997	0.992	0.997	0.994	0.991	0.996	0.993	0.99	0.994	0.992	0.99	0.985	0.991	0.989	0.984	0.99	0.988	0.984	0.988	0.985	0.983	0.987	0.982	0.981	0.985	0.983	0.982	0.986	0.983	0.979	0.984	0.98	0.978	0.982	0.978	0.976	0.98	0.977	0.981	0.979	0.977	0.981
train	ecoliaa	test ecoliae	pred_with	0	4	totn	196916	196916	195312	195243	193670	192338	192246	190608	188857	188783	187424	185966	184356	184251	182783	181254	181098	179830	178118	177935	176525	174864	174627	172964	171581	171367	170007	168781	168471	166953	165455	165178	163658	162419	162062	160558	159243	158961	157662	157244	155913	154562	154199
train	ecoliaa	test ecoliaf	pred_with	0	1	tpr	0.985	0.985	0.988	0.991	0.993	0.991	0.997	1	1	0.999	1	1	1	1	0.999	1	1	1	1	1	1	1	1	1	1	1	1	1	1	1	1	1	1	1	1	0.999	0.997	0.995	0.994	0.992	0.991	0.99	0.988
train	ecoliaa	test ecoliaf	pred_with	0	1	totp	2512	2512	3016	4266	5278	6086	7367	8342	9535	10358	11352	12478	13084	14392	15519	16155	17319	18185	19221	20152	21080	22206	23136	23999	25157	26213	27229	28195	29259	30132	31084	32193	33143	34159	35173	35948	36950	37881	38682	39738	40645	41588	42473
train	ecoliaa	test ecoliaf	pred_with	0	1	tnr	0.966	0.966	0.968	0.974	0.979	0.983	0.981	0.976	0.983	0.987	0.983	0.978	0.981	0.979	0.985	0.979	0.976	0.98	0.976	0.981	0.976	0.982	0.977	0.982	0.979	0.971	0.977	0.82	0.825	0.41	0.132	0.133	0.133	0.134	0.135	0.135	0.136	0.136	0.137	0.137	0.138	0.138	0.138
train	ecoliaa	test ecoliaf	pred_with	0	1	totn	190659	190659	190659	190658	190658	190642	188966	187150	187150	187144	185468	183379	183375	181728	181718	180003	178265	178265	176447	176447	174599	174599	172848	172848	171139	168745	168745	140849	140849	69639	22242	22242	22242	22242	22240	22195	22122	22050	22001	21934	21877	21808	21744
train	ecoliaa	test ecoliaf	pred_with	0	2	tpr	0.955	0.955	0.963	0.97	0.972	0.97	0.973	0.969	0.964	0.978	0.986	0.985	0.981	0.982	0.982	0.981	0.983	0.983	0.988	0.989	0.986	0.981	0.981	0.977	0.989	0.987	0.983	0.989	0.985	0.981	0.984	0.979	0.981	0.985	0.991	0.988	0.984	0.986	0.99	0.985	0.988	0.986	0.987
train	ecoliaa	test ecoliaf	pred_with	0	2	totp	2434	2434	2940	4175	5166	5958	7184	8084	9195	10134	11192	12295	12838	14128	15255	15848	17030	17870	18987	19940	20790	21788	22685	23444	24890	25871	26756	27889	28815	29556	30574	31502	32520	33631	34858	35553	36466	37553	38533	39435	40510	41428	42429
train	ecoliaa	test ecoliaf	pred_with	0	2	tnr	0.947	0.947	0.941	0.947	0.951	0.955	0.957	0.962	0.968	0.965	0.96	0.963	0.966	0.966	0.967	0.968	0.966	0.966	0.963	0.96	0.965	0.97	0.973	0.977	0.972	0.975	0.98	0.975	0.98	0.984	0.982	0.988	0.986	0.985	0.979	0.983	0.989	0.985	0.983	0.988	0.987	0.99	0.989
train	ecoliaa	test ecoliaf	pred_with	0	2	totn	187009	187009	185277	185261	185240	185208	184413	184356	184274	183092	181070	180630	180563	179271	178371	177872	176518	175660	174029	172731	172653	172525	172064	171960	170032	169518	169387	167443	167305	167173	165937	165756	164478	163314	161408	161283	161121	159548	158335	158114	156949	156436	155286
train	ecoliaa	test ecoliaf	pred_with	0	4	tpr	0.997	0.997	0.997	0.986	0.995	0.997	0.991	0.994	0.997	0.994	0.995	0.996	0.999	0.996	0.997	0.998	0.995	0.997	0.998	0.996	0.997	0.997	0.994	0.996	0.997	0.992	0.994	0.997	0.993	0.995	0.996	0.992	0.994	0.993	0.99	0.993	0.994	0.991	0.992	0.988	0.991	0.992	0.989
train	ecoliaa	test ecoliaf	pred_with	0	4	totp	2542	2542	3044	4245	5287	6120	7321	8293	9507	10303	11303	12434	13079	14340	15478	16121	17236	18133	19184	20075	21022	22133	22987	23909	25076	26010	27066	28100	29066	29996	30955	31947	32934	33921	34819	35750	36834	37742	38615	39563	40622	41673	42481
train	ecoliaa	test ecoliaf	pred_with	0	4	tnr	0.995	0.995	0.989	0.995	0.992	0.986	0.992	0.988	0.985	0.989	0.988	0.984	0.978	0.985	0.982	0.977	0.983	0.979	0.974	0.979	0.975	0.973	0.978	0.971	0.97	0.975	0.971	0.967	0.973	0.967	0.963	0.968	0.964	0.961	0.966	0.959	0.957	0.962	0.958	0.964	0.959	0.955	0.96
train	ecoliaa	test ecoliaf	pred_with	0	4	totn	196545	196545	194781	194731	193036	191186	191141	189393	187639	187606	186305	184519	182846	182803	181066	179634	179585	177960	176081	176041	174439	173018	172942	170951	169565	169443	167794	166166	166068	164323	162637	162520	160813	159412	159294	157348	155938	155843	154347	154172	152492	150812	150671
train	ecoliaa	test ecoliag	pred_with	0	1	tpr	0.992	0.992	0.994	0.995	0.995	0.99	0.994	0.998	0.995	0.992	0.998	1	0.996	0.999	0.993	0.999	0.999	0.996	0.999	0.992	0.998	0.987	0.997	0.984	0.995	0.998	0.982	0.998	0.972	0.979	0.978	0.944	0.918	0.893	0.868	0.85	0.824	0.802	0.784	0.764	0.746	0.726	0.712
train	ecoliaa	test ecoliag	pred_with	0	1	totp	515	515	621	841	1019	1184	1436	1629	1890	2062	2280	2516	2659	2963	3180	3314	3622	3827	4049	4232	4425	4590	4855	4965	5252	5466	5580	5870	5906	6114	6305	6306	6307	6307	6308	6309	6310	6312	6315	6316	6318	6320	6324
train	ecoliaa	test ecoliag	pred_with	0	1	tnr	0.972	0.972	0.975	0.98	0.984	0.989	0.987	0.983	0.989	0.993	0.992	0.987	0.991	0.99	0.995	0.99	0.99	0.995	0.993	0.997	0.995	1	0.997	1	1	0.997	1	0.999	1	0.999	0.997	0.997	0.997	0.997	0.997	0.997	0.997	0.997	0.997	0.997	0.997	0.997	0.997
train	ecoliaa	test ecoliag	pred_with	0	1	totn	39681	39681	39681	39681	39680	39673	39376	39008	39001	38994	38720	38316	38307	37971	37953	37613	37317	37307	36996	36968	36730	36675	36345	36279	36042	35733	35643	35405	35248	35061	34771	34541	34348	34160	33955	33803	33566	33359	33171	32969	32759	32535	32363
train	ecoliaa	test ecoliag	pred_with	0	2	tpr	0.979	0.979	0.986	0.988	0.988	0.989	0.993	0.992	0.987	0.991	0.995	0.995	0.994	0.993	0.993	0.993	0.992	0.992	0.996	0.995	0.994	0.991	0.99	0.988	0.994	0.993	0.99	0.993	0.99	0.988	0.99	0.986	0.987	0.987	0.995	0.993	0.989	0.992	0.994	0.992	0.994	0.992	0.994
train	ecoliaa	test ecoliag	pred_with	0	2	totp	508	508	616	835	1012	1183	1434	1619	1876	2060	2274	2505	2654	2946	3179	3295	3597	3813	4037	4245	4407	4612	4823	4988	5242	5438	5628	5844	6016	6169	6382	6584	6782	6973	7231	7367	7577	7803	8011	8194	8419	8627	8819
train	ecoliaa	test ecoliag	pred_with	0	2	tnr	0.945	0.945	0.937	0.942	0.947	0.951	0.951	0.956	0.962	0.96	0.954	0.957	0.961	0.962	0.962	0.963	0.963	0.964	0.961	0.96	0.964	0.969	0.973	0.977	0.973	0.976	0.981	0.976	0.981	0.985	0.983	0.988	0.987	0.984	0.979	0.983	0.989	0.985	0.983	0.988	0.987	0.991	0.989
train	ecoliaa	test ecoliag	pred_with	0	2	totn	38552	38552	38152	38151	38149	38148	37946	37943	37932	37692	37235	37158	37155	36889	36693	36613	36324	36145	35813	35575	35570	35555	35470	35459	35073	34984	34970	34599	34578	34560	34277	34248	33995	33726	33337	33320	33292	32949	32699	32679	32429	32323	32109
train	ecoliaa	test ecoliag	pred_with	0	4	tpr	0.987	0.987	0.992	0.97	0.979	0.987	0.975	0.988	0.986	0.964	0.973	0.976	0.992	0.969	0.977	0.981	0.957	0.974	0.981	0.963	0.971	0.975	0.953	0.97	0.972	0.956	0.96	0.962	0.946	0.959	0.96	0.944	0.952	0.957	0.944	0.953	0.954	0.94	0.95	0.936	0.942	0.946	0.934
train	ecoliaa	test ecoliag	pred_with	0	4	totp	512	512	620	820	1002	1180	1408	1612	1873	2005	2224	2457	2647	2876	3128	3256	3470	3742	3977	4106	4302	4535	4645	4898	5128	5239	5455	5661	5750	5991	6193	6307	6545	6755	6858	7075	7307	7398	7660	7737	7986	8226	8294
train	ecoliaa	test ecoliag	pred_with	0	4	tnr	0.997	0.997	0.993	0.998	0.995	0.991	0.997	0.995	0.994	0.997	0.995	0.994	0.988	0.994	0.993	0.989	0.995	0.994	0.991	0.994	0.992	0.991	0.994	0.991	0.99	0.993	0.992	0.99	0.993	0.99	0.989	0.992	0.991	0.99	0.993	0.99	0.989	0.992	0.991	0.993	0.992	0.989	0.991
train	ecoliaa	test ecoliag	pred_with	0	4	totn	40690	40690	40414	40394	40123	39778	39758	39488	39184	39137	38865	38565	38197	38128	37854	37603	37508	37261	36935	36853	36596	36351	36241	35963	35697	35605	35348	35101	34997	34717	34481	34364	34142	33919	33816	33583	33297	33179	32955	32829	32577	32274	32166
train	ecoliab	test ecoliaa	pred_with	0	1	tpr	0.974	0.974	0.973	0.993	0.994	0.996	0.995	0.99	0.994	1	0.997	0.999	0.996	0.998	0.992	0.998	1	0.997	1	0.995	1	0.997	0.999	0.995	0.998	1	0.997	0.999	0.993	0.998	0.994	0.971	0.941	0.915	0.886	0.866	0.841	0.817	0.797	0.776	0.757	0.742	0.725
train	ecoliab	test ecoliaa	pred_with	0	1	totp	2396	2396	2565	3784	4809	5750	6842	7488	8657	9736	10578	11665	12527	13571	14619	15663	16875	17696	18770	19791	20522	21563	22797	23586	24628	25586	26602	27806	28500	29675	30394	30829	30851	30868	30891	30922	30952	30974	30995	31027	31059	31073	31105
train	ecoliab	test ecoliaa	pred_with	0	1	tnr	0.981	0.981	0.982	0.98	0.985	0.981	0.987	0.99	0.989	0.985	0.99	0.987	0.992	0.989	0.995	0.991	0.988	0.993	0.991	0.996	0.991	0.997	0.994	0.998	0.997	0.993	0.999	0.996	1	0.997	0.996	0.99	0.99	0.99	0.99	0.99	0.99	0.991	0.991	0.991	0.991	0.991	0.991
train	ecoliab	test ecoliaa	pred_with	0	1	totn	193751	193751	193743	192300	192296	190569	190557	190517	189196	187465	187436	185893	185854	184342	184252	182649	180954	180903	179503	179412	177818	177746	176069	175983	174748	173135	173048	171433	171243	169815	168750	166568	165568	164634	163527	162687	161628	160564	159607	158552	157541	156673	155660
train	ecoliab	test ecoliaa	pred_with	0	2	tpr	0.967	0.967	0.966	0.983	0.984	0.982	0.987	0.985	0.988	0.993	0.99	0.987	0.988	0.988	0.988	0.982	0.978	0.984	0.985	0.986	0.987	0.984	0.987	0.987	0.992	0.989	0.984	0.989	0.985	0.988	0.983	0.986	0.99	0.985	0.984	0.988	0.984	0.983	0.991	0.987	0.989	0.987	0.989
train	ecoliab	test ecoliaa	pred_with	0	2	totp	2377	2377	2546	3746	4761	5667	6789	7449	8600	9669	10505	11526	12428	13431	14555	15413	16509	17462	18488	19612	20258	21287	22527	23395	24485	25316	26259	27514	28288	29358	30040	31318	32431	33206	34278	35307	36205	37269	38540	39450	40570	41352	42467
train	ecoliab	test ecoliaa	pred_with	0	2	tnr	0.949	0.949	0.95	0.945	0.95	0.955	0.956	0.959	0.958	0.955	0.959	0.964	0.965	0.963	0.964	0.968	0.971	0.967	0.965	0.967	0.968	0.973	0.972	0.975	0.971	0.975	0.98	0.977	0.982	0.981	0.985	0.982	0.981	0.985	0.987	0.985	0.988	0.988	0.983	0.988	0.987	0.989	0.988
train	ecoliab	test ecoliaa	pred_with	0	2	totn	187563	187563	187555	185491	185477	185449	184610	184584	183322	181715	181680	181636	180841	179499	178560	178458	177877	176187	174968	174088	173652	173568	172303	171830	170164	170087	169927	168295	168185	167067	166899	165224	163980	163804	162933	161773	161160	160215	158343	158166	156937	156426	155170
train	ecoliab	test ecoliaa	pred_with	0	4	tpr	0.997	0.997	1	0.994	0.998	0.999	1	0.998	0.998	0.996	0.999	0.998	1	0.998	0.999	0.999	0.997	0.999	0.997	0.997	0.998	0.999	0.997	0.998	0.999	0.998	0.998	0.996	0.998	0.998	0.998	0.997	0.997	0.995	0.996	0.996	0.995	0.996	0.996	0.994	0.994	0.993	0.993
train	ecoliab	test ecoliaa	pred_with	0	4	totp	2451	2451	2635	3789	4831	5767	6874	7547	8689	9698	10592	11654	12569	13570	14711	15673	16826	17726	18719	19821	20494	21609	22753	23639	24651	25531	26646	27721	28635	29653	30523	31642	32664	33556	34710	35595	36621	37734	38732	39736	40775	41583	42642
train	ecoliab	test ecoliaa	pred_with	0	4	tnr	0.996	0.996	0.988	0.994	0.99	0.986	0.983	0.986	0.983	0.988	0.983	0.979	0.974	0.979	0.976	0.972	0.978	0.972	0.978	0.975	0.968	0.962	0.969	0.965	0.96	0.965	0.96	0.966	0.961	0.959	0.951	0.958	0.953	0.958	0.952	0.948	0.954	0.947	0.942	0.948	0.944	0.949	0.943
train	ecoliab	test ecoliaa	pred_with	0	4	totn	196667	196667	195006	194986	193277	191570	189822	189809	188050	188029	186082	184432	182593	182575	180855	179157	179121	177192	177160	175525	173694	171660	171623	170213	168382	168354	166372	166317	164569	163233	161179	161124	159298	159239	157219	155692	155629	153433	151858	151775	150082	150008	148101
train	ecoliab	test ecoliac	pred_with	0	1	tpr	0.974	0.974	0.973	0.994	0.993	0.998	0.996	0.988	0.995	0.999	0.997	0.999	0.993	0.998	0.99	0.996	0.999	0.997	0.998	0.992	0.999	0.992	0.996	0.987	0.996	1	0.993	0.999	0.98	0.992	0.978	0.957	0.927	0.899	0.872	0.853	0.829	0.807	0.787	0.767	0.75	0.733	0.715
train	ecoliab	test ecoliac	pred_with	0	1	totp	2508	2508	2660	3898	5006	5957	7022	7638	8804	9771	10677	11802	12594	13603	14634	15662	16949	17721	18693	19658	20431	21443	22795	23463	24663	25696	26574	27849	28141	29437	29963	30409	30418	30434	30447	30459	30475	30482	30495	30520	30546	30557	30569
train	ecoliab	test ecoliac	pred_with	0	1	tnr	0.98	0.98	0.981	0.98	0.986	0.982	0.988	0.991	0.99	0.986	0.99	0.989	0.993	0.99	0.995	0.991	0.99	0.994	0.992	0.997	0.993	0.998	0.996	1	0.998	0.995	1	0.998	1	0.999	0.998	0.995	0.995	0.995	0.995	0.995	0.996	0.996	0.996	0.996	0.996	0.996	0.996
train	ecoliab	test ecoliac	pred_with	0	1	totn	193554	193554	193548	192234	192225	190625	190613	190545	189166	187501	187475	186053	185983	184484	184365	182676	181238	181192	179758	179627	178255	178090	176432	176217	174906	173382	173199	171781	171225	170192	169023	167425	166417	165381	164315	163547	162492	161525	160558	159538	158595	157693	156640
train	ecoliab	test ecoliac	pred_with	0	2	tpr	0.965	0.965	0.964	0.982	0.984	0.983	0.986	0.985	0.991	0.993	0.991	0.987	0.987	0.992	0.992	0.985	0.981	0.988	0.99	0.99	0.989	0.986	0.987	0.987	0.992	0.989	0.983	0.988	0.984	0.986	0.979	0.986	0.989	0.982	0.982	0.988	0.984	0.986	0.992	0.988	0.99	0.987	0.989
train	ecoliab	test ecoliac	pred_with	0	2	totp	2485	2485	2635	3850	4956	5869	6950	7615	8763	9709	10614	11659	12513	13514	14655	15488	16636	17563	18540	19624	20232	21313	22584	23450	24560	25421	26324	27551	28257	29258	29993	31335	32422	33236	34312	35264	36183	37225	38411	39303	40337	41129	42265
train	ecoliab	test ecoliac	pred_with	0	2	tnr	0.95	0.95	0.951	0.946	0.951	0.956	0.956	0.96	0.959	0.954	0.959	0.964	0.964	0.962	0.963	0.967	0.971	0.966	0.964	0.965	0.966	0.972	0.972	0.975	0.971	0.976	0.981	0.978	0.982	0.981	0.985	0.982	0.981	0.986	0.987	0.985	0.988	0.989	0.983	0.988	0.987	0.989	0.989
train	ecoliab	test ecoliac	pred_with	0	2	totn	187592	187592	187584	185430	185419	185401	184553	184534	183283	181531	181504	181445	180600	179281	178375	178264	177765	176015	174786	173904	173498	173402	172186	171771	170154	170075	169917	168413	168271	167054	166846	165220	164063	163825	162928	161807	161236	160406	158468	158315	157127	156636	155475
train	ecoliab	test ecoliac	pred_with	0	4	tpr	0.992	0.992	0.999	0.985	0.989	0.99	0.991	0.982	0.982	0.945	0.977	0.972	0.986	0.963	0.96	0.966	0.926	0.956	0.926	0.919	0.951	0.951	0.919	0.934	0.944	0.924	0.937	0.911	0.923	0.929	0.94	0.919	0.932	0.914	0.919	0.922	0.904	0.918	0.921	0.903	0.909	0.895	0.9
train	ecoliab	test ecoliac	pred_with	0	4	totp	2554	2554	2731	3863	4984	5910	6981	7595	8686	9240	10465	11482	12506	13129	14181	15195	15715	17001	17348	18215	19446	20561	21037	22202	23385	23747	25074	25399	26525	27589	28806	29200	30563	30924	32093	32927	33240	34663	35663	35929	37034	37276	38447
train	ecoliab	test ecoliac	pred_with	0	4	tnr	0.997	0.997	0.99	0.996	0.995	0.995	0.993	0.997	0.995	0.998	0.996	0.996	0.993	0.996	0.996	0.995	0.998	0.996	0.998	0.997	0.995	0.994	0.996	0.995	0.994	0.996	0.995	0.997	0.995	0.994	0.993	0.995	0.993	0.995	0.994	0.994	0.996	0.994	0.994	0.996	0.995	0.996	0.995
train	ecoliab	test ecoliac	pred_with	0	4	totn	196868	196868	195357	195300	194018	193053	191681	191611	190288	189907	188548	187508	185967	185642	184556	183372	182652	181490	180888	179718	178696	177270	176490	175386	174176	173598	172343	171554	170440	169352	168131	167373	166089	165398	164159	163272	162514	161284	160279	159500	158418	157747	156565
train	ecoliab	test ecoliad	pred_with	0	1	tpr	0.978	0.978	0.978	0.992	0.993	0.996	0.996	0.991	0.997	1	0.999	0.999	0.997	0.999	0.995	0.999	1	0.999	1	0.998	1	0.998	1	0.997	1	1	0.999	1	0.999	1	0.999	0.984	0.956	0.93	0.903	0.883	0.86	0.838	0.818	0.797	0.779	0.764	0.747
train	ecoliab	test ecoliad	pred_with	0	1	totp	2637	2637	2798	4033	5194	6173	7293	7950	9084	10079	10909	11960	12869	13795	14888	15853	17047	17845	18882	20006	20659	21726	22915	23729	24717	25731	26799	27902	28673	29628	30413	31218	31261	31310	31358	31380	31426	31487	31529	31589	31649	31698	31797
train	ecoliab	test ecoliad	pred_with	0	1	tnr	0.98	0.98	0.981	0.978	0.984	0.981	0.987	0.99	0.988	0.984	0.988	0.987	0.991	0.988	0.994	0.99	0.988	0.992	0.989	0.995	0.989	0.995	0.992	0.997	0.994	0.99	0.996	0.994	0.998	0.993	0.987	0.974	0.974	0.975	0.975	0.975	0.975	0.975	0.975	0.975	0.976	0.976	0.976
train	ecoliab	test ecoliad	pred_with	0	1	totn	193316	193316	193312	191703	191702	190148	190141	190098	188638	186902	186888	185526	185496	183921	183866	182265	180713	180690	179051	179008	177318	177269	175671	175613	174207	172553	172538	171013	170978	169200	167384	163945	163020	162111	161073	160301	159329	158363	157454	156400	155483	154677	153697
train	ecoliab	test ecoliad	pred_with	0	2	tpr	0.97	0.97	0.969	0.981	0.983	0.982	0.985	0.982	0.989	0.994	0.992	0.988	0.988	0.99	0.991	0.985	0.98	0.987	0.988	0.989	0.989	0.985	0.988	0.987	0.993	0.989	0.985	0.99	0.987	0.989	0.984	0.988	0.99	0.985	0.985	0.988	0.985	0.986	0.992	0.989	0.989	0.986	0.989
train	ecoliab	test ecoliad	pred_with	0	2	totp	2615	2615	2771	3990	5141	6085	7210	7877	9017	10018	10834	11824	12746	13675	14817	15626	16705	17631	18655	19845	20430	21440	22651	23475	24542	25454	26404	27628	28324	29292	29955	31334	32378	33161	34225	35112	35989	37041	38235	39197	40172	40906	42092
train	ecoliab	test ecoliad	pred_with	0	2	tnr	0.95	0.95	0.951	0.946	0.952	0.956	0.957	0.961	0.959	0.956	0.96	0.965	0.965	0.963	0.964	0.968	0.972	0.966	0.965	0.967	0.967	0.973	0.973	0.975	0.971	0.976	0.981	0.979	0.982	0.981	0.985	0.983	0.981	0.986	0.987	0.985	0.987	0.989	0.983	0.989	0.987	0.989	0.989
train	ecoliab	test ecoliad	pred_with	0	2	totn	187413	187413	187404	185346	185335	185312	184456	184423	183148	181508	181480	181425	180568	179282	178372	178270	177754	176005	174743	173943	173490	173384	172247	171806	170183	170088	169955	168402	168292	167103	166952	165339	164162	163987	163114	161935	161356	160581	158699	158547	157367	156800	155697
train	ecoliab	test ecoliad	pred_with	0	4	tpr	0.997	0.997	0.999	0.993	0.992	0.998	0.998	0.995	0.996	0.989	0.997	0.998	0.999	0.997	0.997	0.998	0.994	0.996	0.991	0.992	0.997	0.998	0.994	0.994	0.996	0.993	0.994	0.989	0.992	0.993	0.995	0.991	0.994	0.991	0.991	0.992	0.988	0.99	0.991	0.986	0.987	0.984	0.986
train	ecoliab	test ecoliad	pred_with	0	4	totp	2688	2688	2858	4036	5185	6185	7304	7984	9074	9968	10891	11942	12888	13765	14909	15833	16943	17806	18726	19897	20587	21722	22781	23660	24635	25541	26659	27605	28489	29412	30279	31440	32484	33336	34410	35250	36112	37202	38192	39094	40097	40793	41959
train	ecoliab	test ecoliad	pred_with	0	4	tnr	0.995	0.995	0.988	0.994	0.992	0.988	0.986	0.989	0.988	0.992	0.986	0.984	0.98	0.985	0.983	0.979	0.985	0.979	0.984	0.984	0.975	0.972	0.978	0.975	0.972	0.977	0.972	0.978	0.973	0.971	0.965	0.972	0.966	0.971	0.969	0.964	0.969	0.965	0.961	0.967	0.963	0.968	0.963
train	ecoliab	test ecoliad	pred_with	0	4	totn	196415	196415	194727	194700	193262	191565	189893	189873	188524	188454	186392	185024	183358	183333	181916	180199	180128	178390	178291	177001	174845	173208	173122	171803	170332	170231	168405	168263	166748	165364	163677	163556	161632	161526	160070	158554	158398	156665	155204	154992	153549	153390	151577
train	ecoliab	test ecoliae	pred_with	0	1	tpr	0.973	0.973	0.974	0.99	0.992	0.996	0.994	0.99	0.996	0.999	0.999	1	0.998	0.999	0.993	0.998	1	0.998	1	0.997	1	0.998	1	0.996	1	1	0.999	1	0.998	1	0.999	0.985	0.957	0.931	0.901	0.882	0.86	0.838	0.819	0.797	0.78	0.765	0.747
train	ecoliab	test ecoliae	pred_with	0	1	totp	2444	2444	2623	3789	4949	5865	6866	7489	8660	9707	10617	11669	12562	13589	14647	15661	16922	17765	18754	19794	20481	21584	22818	23653	24692	25666	26749	27951	28745	29748	30593	31315	31349	31385	31420	31449	31509	31549	31585	31646	31710	31788	31864
train	ecoliab	test ecoliae	pred_with	0	1	tnr	0.981	0.981	0.982	0.979	0.985	0.981	0.986	0.99	0.988	0.983	0.988	0.986	0.991	0.988	0.993	0.989	0.988	0.992	0.989	0.994	0.988	0.995	0.992	0.996	0.994	0.99	0.996	0.993	0.998	0.993	0.988	0.976	0.976	0.976	0.976	0.976	0.977	0.977	0.977	0.977	0.977	0.978	0.978
train	ecoliab	test ecoliae	pred_with	0	1	totn	193680	193680	193678	192041	192039	190503	190487	190448	188937	187134	187128	185769	185749	184097	184020	182325	180859	180832	179214	179151	177437	177395	175718	175637	174289	172547	172529	170910	170851	169072	167342	164202	163264	162359	161224	160456	159540	158584	157710	156622	155712	154927	153899
train	ecoliab	test ecoliae	pred_with	0	2	tpr	0.953	0.953	0.951	0.976	0.978	0.976	0.979	0.978	0.987	0.991	0.991	0.988	0.989	0.99	0.989	0.982	0.979	0.985	0.987	0.987	0.986	0.983	0.987	0.986	0.993	0.989	0.985	0.99	0.986	0.988	0.983	0.989	0.991	0.986	0.985	0.989	0.987	0.987	0.992	0.988	0.989	0.987	0.989
train	ecoliab	test ecoliae	pred_with	0	2	totp	2394	2394	2560	3738	4879	5747	6763	7403	8577	9626	10528	11529	12453	13472	14578	15412	16575	17523	18506	19603	20199	21258	22539	23399	24524	25391	26374	27659	28399	29406	30097	31442	32452	33211	34354	35271	36155	37146	38237	39206	40224	41002	42177
train	ecoliab	test ecoliae	pred_with	0	2	tnr	0.95	0.95	0.951	0.945	0.951	0.955	0.956	0.959	0.958	0.955	0.959	0.964	0.964	0.962	0.963	0.968	0.972	0.966	0.965	0.965	0.966	0.972	0.972	0.974	0.97	0.975	0.98	0.978	0.982	0.981	0.985	0.982	0.981	0.986	0.987	0.985	0.988	0.989	0.983	0.989	0.987	0.989	0.988
train	ecoliab	test ecoliae	pred_with	0	2	totn	187654	187654	187639	185459	185438	185407	184569	184547	183264	181660	181646	181601	180741	179396	178493	178377	177878	176089	174832	173896	173382	173296	172137	171656	170046	169950	169832	168308	168195	166966	166783	165195	164081	163899	163022	161870	161342	160526	158640	158460	157221	156701	155532
train	ecoliab	test ecoliae	pred_with	0	4	tpr	0.994	0.994	0.996	0.987	0.994	0.998	0.999	0.998	0.998	0.994	0.997	0.998	0.999	0.998	0.998	0.998	0.996	0.998	0.995	0.995	0.997	0.998	0.994	0.996	0.998	0.996	0.997	0.993	0.995	0.996	0.996	0.993	0.995	0.992	0.993	0.994	0.991	0.994	0.994	0.991	0.993	0.99	0.992
train	ecoliab	test ecoliae	pred_with	0	4	totp	2497	2497	2683	3778	4960	5877	6897	7554	8675	9658	10598	11649	12577	13579	14710	15666	16849	17754	18655	19763	20415	21580	22690	23655	24646	25569	26687	27768	28663	29636	30512	31573	32581	33420	34611	35444	36318	37405	38333	39351	40375	41137	42277
train	ecoliab	test ecoliae	pred_with	0	4	tnr	0.996	0.996	0.988	0.994	0.991	0.989	0.984	0.988	0.985	0.99	0.985	0.981	0.977	0.982	0.979	0.976	0.982	0.976	0.981	0.978	0.972	0.968	0.974	0.969	0.966	0.971	0.967	0.973	0.969	0.964	0.96	0.966	0.961	0.965	0.962	0.957	0.962	0.957	0.953	0.959	0.955	0.959	0.956
train	ecoliab	test ecoliae	pred_with	0	4	totn	196619	196619	195014	194974	193349	191890	190072	190067	188448	188412	186498	184822	183079	183059	181321	179913	179867	177809	177748	176250	174469	172646	172557	170851	169311	169271	167496	167393	165837	164191	162570	162471	160660	160558	158839	157285	157183	155439	153872	153741	152125	152024	150370
train	ecoliab	test ecoliaf	pred_with	0	1	tpr	0.964	0.964	0.962	0.989	0.991	0.996	0.996	0.995	1	1	1	1	1	1	0.999	1	1	1	1	1	1	1	1	1	1	1	1	1	1	1	1	1	1	1	0.999	0.997	0.995	0.992	0.99	0.988	0.986	0.984	0.982
train	ecoliab	test ecoliaf	pred_with	0	1	totp	2456	2456	2610	3926	5116	6066	7187	7863	9090	10026	10954	12003	12900	13946	15125	16026	17210	17994	18920	20051	20693	21795	22936	23822	24834	25825	26899	27995	28854	29849	30697	31910	32903	33892	34980	35731	36654	37591	38473	39508	40361	41114	42075
train	ecoliab	test ecoliaf	pred_with	0	1	tnr	0.977	0.977	0.978	0.975	0.981	0.975	0.981	0.984	0.983	0.977	0.982	0.978	0.982	0.979	0.985	0.98	0.977	0.981	0.977	0.983	0.974	0.98	0.977	0.982	0.979	0.97	0.976	0.893	0.897	0.455	0.285	0.185	0.186	0.187	0.188	0.189	0.189	0.19	0.191	0.191	0.192	0.192	0.193
train	ecoliab	test ecoliaf	pred_with	0	1	totn	192893	192893	192883	191109	191109	189062	189058	189049	187617	185555	185552	183785	183784	182192	182172	180255	178584	178584	176910	176910	174705	174705	173015	173015	171574	169024	169024	153585	153585	77467	48335	31100	31100	31100	31078	31005	30909	30800	30718	30614	30516	30428	30315
train	ecoliab	test ecoliaf	pred_with	0	2	tpr	0.955	0.955	0.953	0.97	0.972	0.971	0.973	0.971	0.982	0.988	0.986	0.981	0.983	0.985	0.984	0.98	0.976	0.983	0.984	0.985	0.983	0.978	0.982	0.981	0.99	0.986	0.98	0.987	0.983	0.984	0.979	0.986	0.989	0.983	0.982	0.986	0.984	0.984	0.991	0.985	0.988	0.986	0.988
train	ecoliab	test ecoliaf	pred_with	0	2	totp	2434	2434	2585	3850	5015	5911	7021	7670	8930	9904	10799	11781	12688	13736	14910	15698	16797	17682	18613	19741	20344	21321	22533	23376	24588	25459	26370	27639	28360	29385	30065	31450	32537	33322	34363	35327	36259	37299	38491	39403	40459	41215	42346
train	ecoliab	test ecoliaf	pred_with	0	2	tnr	0.949	0.949	0.95	0.945	0.951	0.955	0.957	0.96	0.959	0.955	0.96	0.965	0.965	0.964	0.965	0.969	0.973	0.967	0.965	0.967	0.967	0.973	0.972	0.974	0.971	0.976	0.981	0.978	0.982	0.981	0.985	0.982	0.981	0.985	0.987	0.985	0.988	0.989	0.983	0.988	0.987	0.989	0.988
train	ecoliab	test ecoliaf	pred_with	0	2	totn	187381	187381	187368	185269	185244	185212	184422	184386	183162	181481	181445	181379	180598	179325	178410	178317	177766	176082	174832	173953	173476	173351	172112	171644	170053	169933	169770	168191	168053	166850	166682	165093	163896	163692	162778	161630	161139	160277	158361	158134	156963	156459	155314
train	ecoliab	test ecoliaf	pred_with	0	4	tpr	0.997	0.997	0.998	0.996	0.996	0.998	0.998	0.997	0.999	0.998	0.999	1	1	0.999	0.999	1	0.999	1	0.999	0.999	1	0.999	0.999	0.999	1	0.999	1	0.999	0.999	0.999	0.999	0.998	0.998	0.998	0.998	0.998	0.997	0.998	0.998	0.998	0.998	0.997	0.997
train	ecoliab	test ecoliaf	pred_with	0	4	totp	2542	2542	2707	3954	5142	6078	7203	7873	9081	10005	10950	12004	12901	13937	15135	16020	17196	17989	18905	20040	20685	21784	22911	23807	24831	25806	26889	27969	28835	29823	30672	31857	32853	33811	34933	35765	36748	37820	38794	39909	40867	41671	42747
train	ecoliab	test ecoliaf	pred_with	0	4	tnr	0.995	0.995	0.985	0.991	0.989	0.984	0.98	0.984	0.98	0.985	0.979	0.977	0.97	0.975	0.972	0.967	0.973	0.965	0.97	0.967	0.96	0.955	0.961	0.956	0.951	0.956	0.95	0.956	0.951	0.946	0.938	0.945	0.939	0.945	0.939	0.935	0.941	0.932	0.927	0.933	0.928	0.933	0.927
train	ecoliab	test ecoliaf	pred_with	0	4	totn	196545	196545	194367	194356	192641	190767	188970	188955	187114	187103	184993	183607	181403	181396	179658	177877	177869	175688	175678	174100	172207	170182	170168	168374	166568	166552	164449	164433	162747	160996	158851	158823	156978	156947	154997	153544	153508	151090	149374	149350	147639	147602	145688
train	ecoliab	test ecoliag	pred_with	0	1	tpr	0.981	0.981	0.978	0.995	0.995	0.997	0.994	0.99	0.998	0.999	0.999	1	0.994	0.997	0.992	0.999	0.998	0.996	0.999	0.992	0.999	0.992	0.999	0.985	0.995	0.999	0.991	0.997	0.971	0.982	0.975	0.95	0.922	0.895	0.869	0.851	0.827	0.803	0.784	0.763	0.745	0.729	0.712
train	ecoliab	test ecoliag	pred_with	0	1	totp	509	509	546	786	992	1177	1402	1519	1792	1997	2209	2422	2616	2852	3085	3294	3593	3778	3993	4202	4367	4535	4821	4940	5178	5392	5566	5824	5833	6069	6197	6291	6292	6292	6293	6294	6295	6297	6300	6301	6302	6304	6307
train	ecoliab	test ecoliag	pred_with	0	1	tnr	0.983	0.983	0.983	0.981	0.986	0.981	0.987	0.99	0.989	0.985	0.99	0.987	0.992	0.99	0.996	0.991	0.99	0.995	0.993	0.998	0.994	0.999	0.997	1	0.998	0.995	1	1	1	1	0.999	0.997	0.997	0.997	0.997	0.997	0.997	0.998	0.998	0.998	0.998	0.998	0.998
train	ecoliab	test ecoliag	pred_with	0	1	totn	40100	40100	40098	39751	39750	39393	39388	39382	39092	38736	38736	38386	38369	38099	38084	37683	37348	37337	37060	37028	36743	36713	36380	36314	36066	35753	35708	35472	35317	35135	34934	34617	34416	34213	34001	33847	33633	33408	33209	32997	32791	32605	32397
train	ecoliab	test ecoliag	pred_with	0	2	tpr	0.977	0.977	0.975	0.987	0.989	0.989	0.993	0.993	0.995	0.995	0.995	0.995	0.994	0.993	0.994	0.992	0.989	0.991	0.995	0.993	0.994	0.992	0.992	0.99	0.994	0.992	0.989	0.993	0.991	0.989	0.985	0.991	0.992	0.986	0.986	0.991	0.99	0.989	0.995	0.992	0.994	0.992	0.994
train	ecoliab	test ecoliag	pred_with	0	2	totp	507	507	544	780	986	1168	1401	1523	1787	1989	2201	2409	2618	2843	3091	3272	3558	3762	3975	4208	4344	4532	4787	4964	5174	5357	5557	5804	5952	6114	6259	6562	6770	6931	7143	7333	7533	7751	7997	8188	8406	8576	8804
train	ecoliab	test ecoliag	pred_with	0	2	tnr	0.947	0.947	0.947	0.941	0.946	0.95	0.951	0.954	0.954	0.949	0.954	0.959	0.96	0.959	0.96	0.965	0.97	0.965	0.964	0.965	0.967	0.972	0.972	0.975	0.971	0.976	0.981	0.979	0.983	0.981	0.985	0.983	0.981	0.985	0.986	0.984	0.987	0.988	0.982	0.988	0.987	0.989	0.989
train	ecoliab	test ecoliag	pred_with	0	2	totn	38632	38632	38630	38151	38150	38148	37946	37945	37702	37320	37320	37318	37155	36891	36697	36691	36595	36234	35979	35802	35730	35720	35478	35395	35076	35065	35046	34737	34721	34485	34455	34107	33845	33803	33624	33398	33296	33105	32704	32682	32430	32324	32111
train	ecoliab	test ecoliag	pred_with	0	4	tpr	0.987	0.987	1	0.987	0.987	0.989	0.999	0.995	0.994	0.985	0.997	0.995	0.998	0.995	0.994	0.997	0.987	0.997	0.989	0.989	0.996	0.996	0.987	0.992	0.994	0.987	0.991	0.983	0.985	0.985	0.988	0.982	0.987	0.979	0.984	0.987	0.98	0.983	0.986	0.979	0.98	0.973	0.977
train	ecoliab	test ecoliag	pred_with	0	4	totp	512	512	558	780	984	1168	1409	1527	1785	1970	2205	2409	2628	2847	3091	3286	3554	3785	3950	4190	4354	4553	4763	4972	5176	5331	5568	5742	5919	6089	6279	6503	6733	6880	7127	7299	7458	7706	7927	8079	8287	8413	8656
train	ecoliab	test ecoliag	pred_with	0	4	tnr	0.997	0.997	0.989	0.995	0.993	0.99	0.987	0.99	0.989	0.994	0.988	0.984	0.98	0.986	0.985	0.982	0.989	0.983	0.988	0.987	0.982	0.979	0.984	0.981	0.979	0.983	0.978	0.983	0.981	0.978	0.975	0.981	0.977	0.981	0.977	0.974	0.979	0.974	0.973	0.977	0.976	0.98	0.977
train	ecoliab	test ecoliag	pred_with	0	4	totn	40690	40690	40335	40325	40039	39765	39408	39403	39102	39083	38641	38290	37923	37913	37646	37350	37316	36911	36876	36600	36283	35981	35933	35623	35361	35322	34923	34872	34649	34381	34090	34045	33717	33661	33316	33062	33006	32616	32376	32315	32082	32020	31715
train	ecoliac	test ecoliaa	pred_with	0	1	tpr	0.99	0.99	0.991	0.993	0.994	0.989	0.996	0.993	1	1	0.998	1	0.998	0.999	0.995	0.999	0.992	1	0.991	0.998	1	0.997	1	0.998	1	1	1	1	1	1	0.999	0.995	0.963	0.945	0.916	0.892	0.867	0.84	0.828	0.804	0.787	0.768	0.75
train	ecoliac	test ecoliaa	pred_with	0	1	totp	2435	2435	2612	3812	4811	5711	6849	7508	8739	10029	10588	11730	12749	13860	14720	15797	16747	17797	18921	19850	20837	21852	22816	23655	24623	25589	26623	27822	28459	29723	30557	31493	31556	31579	31629	31689	31772	31833	31868	31947	31998	32058	32157
train	ecoliac	test ecoliaa	pred_with	0	1	tnr	0.972	0.972	0.973	0.979	0.984	0.989	0.985	0.988	0.986	0.985	0.988	0.985	0.99	0.988	0.993	0.99	0.995	0.991	0.997	0.993	0.99	0.996	0.991	0.996	0.994	0.99	0.995	0.992	0.996	0.989	0.983	0.969	0.969	0.969	0.969	0.969	0.969	0.97	0.97	0.97	0.97	0.97	0.971
train	ecoliac	test ecoliaa	pred_with	0	1	totn	192044	192044	192044	192043	192040	192006	190212	190185	188512	187075	187060	185410	185386	183938	183887	182308	182197	180528	180370	178818	177383	177330	175642	175606	174268	172590	172583	170844	170830	168430	166629	163069	162018	161401	160320	159409	158344	157168	156590	155461	154582	153535	152510
train	ecoliac	test ecoliaa	pred_with	0	2	tpr	0.969	0.969	0.968	0.973	0.975	0.982	0.98	0.99	0.988	0.984	0.99	0.991	0.989	0.983	0.985	0.989	0.983	0.984	0.977	0.986	0.983	0.983	0.987	0.985	0.99	0.986	0.993	0.989	0.986	0.988	0.99	0.988	0.99	0.986	0.992	0.988	0.989	0.983	0.989	0.985	0.988	0.988	0.99
train	ecoliac	test ecoliaa	pred_with	0	2	totp	2382	2382	2551	3735	4717	5667	6741	7490	8636	9870	10505	11625	12633	13645	14562	15646	16599	17512	18646	19612	20487	21534	22527	23333	24379	25238	26439	27514	28070	29358	30260	31261	32431	32951	34266	35097	36251	37269	38068	39112	40154	41259	42438
train	ecoliac	test ecoliaa	pred_with	0	2	tnr	0.948	0.948	0.948	0.954	0.959	0.955	0.96	0.953	0.959	0.965	0.959	0.961	0.964	0.969	0.966	0.962	0.967	0.967	0.973	0.967	0.971	0.974	0.972	0.977	0.973	0.977	0.971	0.977	0.981	0.981	0.978	0.982	0.981	0.984	0.979	0.983	0.982	0.988	0.985	0.989	0.988	0.989	0.988
train	ecoliac	test ecoliaa	pred_with	0	2	totn	187200	187200	187192	187175	187155	185449	185419	183355	183322	183265	181680	180880	180449	180359	178953	177133	177025	176183	176035	174088	174012	173546	172303	172234	170563	170458	168412	168295	168200	167067	165769	165259	163980	163860	161913	161773	160434	160215	159052	158485	157382	156465	155194
train	ecoliac	test ecoliaa	pred_with	0	4	tpr	0.997	0.997	1	1	0.999	1	0.999	0.999	1	1	1	1	1	1	1	0.999	1	1	1	1	1	1	1	1	1	1	1	1	1	1	1	1	1	1	1	1	1	1	1	1	1	1	0.999
train	ecoliac	test ecoliaa	pred_with	0	4	totp	2451	2451	2635	3836	4835	5771	6870	7559	8742	10033	10607	11730	12773	13874	14785	15810	16874	17802	19085	19886	20835	21907	22817	23691	24622	25585	26629	27820	28468	29714	30561	31650	32757	33396	34532	35508	36651	37884	38495	39704	40633	41738	42854
train	ecoliac	test ecoliaa	pred_with	0	4	tnr	0.995	0.995	0.984	0.981	0.986	0.98	0.985	0.977	0.973	0.968	0.971	0.965	0.959	0.964	0.957	0.963	0.956	0.949	0.946	0.95	0.943	0.937	0.942	0.936	0.929	0.934	0.927	0.921	0.925	0.918	0.923	0.916	0.908	0.911	0.903	0.894	0.9	0.894	0.897	0.892	0.884	0.877	0.883
train	ecoliac	test ecoliaa	pred_with	0	4	totn	196592	196592	194269	192357	192354	190261	190256	187932	186097	183923	183923	181634	179480	179479	177323	177317	175044	172859	171134	171134	168884	166828	166826	164968	162855	162854	160696	158642	158639	156395	156392	154211	151834	151833	149400	147089	147084	144861	144859	142974	140814	138718	138710
train	ecoliac	test ecoliab	pred_with	0	1	tpr	0.985	0.985	0.986	0.99	0.991	0.986	0.997	0.994	1	1	0.999	1	0.998	0.999	0.997	0.999	0.994	1	0.995	0.999	1	0.999	1	0.999	1	1	1	1	1	1	1	0.999	0.967	0.952	0.922	0.9	0.875	0.852	0.84	0.818	0.803	0.784	0.766
train	ecoliac	test ecoliab	pred_with	0	1	totp	2551	2551	2729	3986	4952	5851	7085	7713	8977	10202	10843	11998	13069	14170	15039	15968	16975	17958	19057	19963	20945	22052	22923	23791	24750	25754	26726	27938	28509	29731	30556	31600	31732	31782	31865	31934	32050	32157	32207	32318	32416	32528	32667
train	ecoliac	test ecoliab	pred_with	0	1	tnr	0.972	0.972	0.973	0.979	0.984	0.989	0.985	0.988	0.986	0.985	0.988	0.985	0.99	0.988	0.992	0.989	0.995	0.99	0.996	0.992	0.988	0.995	0.991	0.996	0.992	0.989	0.994	0.99	0.994	0.986	0.97	0.944	0.945	0.945	0.945	0.945	0.945	0.946	0.946	0.946	0.946	0.947	0.947
train	ecoliac	test ecoliab	pred_with	0	1	totn	191907	191907	191907	191905	191900	191862	189940	189916	188280	186879	186865	185124	185100	183506	183468	182064	181982	180303	180210	178600	176967	176951	175443	175410	173892	172259	172258	170377	170377	167828	164444	158976	157937	157397	156324	155464	154451	153419	152873	151822	151069	150070	149040
train	ecoliac	test ecoliab	pred_with	0	2	tpr	0.972	0.972	0.972	0.975	0.972	0.982	0.979	0.99	0.986	0.981	0.99	0.99	0.989	0.984	0.985	0.99	0.985	0.985	0.98	0.99	0.986	0.985	0.989	0.986	0.992	0.987	0.994	0.989	0.986	0.988	0.991	0.99	0.991	0.988	0.992	0.989	0.991	0.986	0.988	0.985	0.988	0.988	0.989
train	ecoliac	test ecoliab	pred_with	0	2	totp	2517	2517	2691	3925	4858	5827	6963	7682	8859	10011	10747	11878	12951	13957	14867	15818	16817	17687	18767	19773	20660	21740	22675	23479	24550	25432	26554	27635	28113	29367	30280	31303	32512	32987	34280	35090	36267	37221	37897	38913	39888	40966	42159
train	ecoliac	test ecoliab	pred_with	0	2	tnr	0.948	0.948	0.949	0.955	0.959	0.955	0.961	0.954	0.96	0.965	0.96	0.961	0.964	0.969	0.967	0.962	0.967	0.967	0.973	0.966	0.971	0.975	0.973	0.977	0.973	0.978	0.972	0.978	0.981	0.981	0.978	0.981	0.981	0.984	0.979	0.984	0.983	0.989	0.986	0.989	0.987	0.988	0.987
train	ecoliac	test ecoliab	pred_with	0	2	totn	187116	187116	187112	187087	187049	185366	185328	183341	183298	183227	181549	180669	180206	180128	178858	177046	176956	176094	175982	173967	173884	173425	172232	172135	170534	170414	168426	168296	168203	166977	165734	165221	164021	163906	161970	161851	160683	160498	159360	158784	157577	156611	155376
train	ecoliac	test ecoliab	pred_with	0	4	tpr	0.995	0.995	1	0.999	0.997	0.999	0.996	0.999	0.999	1	1	1	1	0.999	1	0.998	1	1	1	0.999	0.999	1	0.999	0.999	1	0.999	1	1	0.999	1	0.999	0.999	0.999	0.999	0.999	0.999	0.999	0.999	0.999	0.999	0.999	0.999	0.998
train	ecoliac	test ecoliab	pred_with	0	4	totp	2577	2577	2768	4022	4982	5932	7080	7753	8970	10203	10857	11995	13092	14171	15081	15954	17068	17953	19144	19959	20935	22060	22905	23804	24744	25735	26715	27925	28493	29719	30527	31605	32766	33345	34503	35452	36567	37715	38289	39449	40309	41428	42563
train	ecoliac	test ecoliab	pred_with	0	4	tnr	0.995	0.995	0.986	0.984	0.989	0.983	0.989	0.982	0.98	0.974	0.977	0.974	0.968	0.974	0.969	0.974	0.968	0.963	0.959	0.964	0.958	0.954	0.959	0.955	0.949	0.954	0.949	0.947	0.95	0.944	0.949	0.942	0.935	0.938	0.934	0.926	0.932	0.927	0.93	0.928	0.921	0.915	0.922
train	ecoliac	test ecoliab	pred_with	0	4	totn	196513	196513	194517	192784	192773	190762	190736	188713	187204	184877	184876	183146	180982	180977	179233	179209	177118	175271	173512	173502	171519	169744	169737	168281	166325	166314	164499	162892	162889	160735	160717	158620	156364	156353	154513	152337	152323	150430	150408	148861	147073	145112	145078
train	ecoliac	test ecoliad	pred_with	0	1	tpr	0.989	0.989	0.989	0.992	0.994	0.989	0.997	0.993	0.999	1	0.999	1	0.998	0.999	0.997	1	0.997	1	0.995	0.999	1	0.999	1	0.999	1	1	1	1	1	1	1	0.999	0.977	0.961	0.933	0.913	0.888	0.865	0.853	0.829	0.815	0.796	0.779
train	ecoliac	test ecoliad	pred_with	0	1	totp	2665	2665	2830	4080	5195	6124	7303	7969	9171	10346	10916	12024	13068	14137	14961	16000	16993	17932	19128	20044	20931	22053	22920	23770	24671	25731	26754	27902	28486	29631	30445	31600	31934	32016	32145	32243	32366	32499	32560	32696	32802	32932	33116
train	ecoliac	test ecoliad	pred_with	0	1	tnr	0.971	0.971	0.972	0.978	0.984	0.989	0.985	0.989	0.986	0.985	0.988	0.985	0.99	0.988	0.992	0.988	0.993	0.989	0.995	0.992	0.988	0.994	0.989	0.994	0.991	0.987	0.993	0.99	0.993	0.983	0.961	0.93	0.931	0.932	0.932	0.932	0.933	0.933	0.933	0.933	0.934	0.934	0.935
train	ecoliac	test ecoliad	pred_with	0	1	totn	191625	191625	191625	191623	191623	191585	189830	189796	188104	186763	186756	185066	185051	183538	183507	181785	181733	179975	179885	178555	176874	176857	175213	175191	173791	172073	172073	170326	170326	167416	162957	156582	155844	155289	154313	153540	152535	151526	150989	149883	149144	148181	147206
train	ecoliac	test ecoliad	pred_with	0	2	tpr	0.973	0.973	0.971	0.975	0.976	0.982	0.977	0.993	0.988	0.986	0.992	0.991	0.988	0.984	0.989	0.99	0.986	0.986	0.979	0.989	0.986	0.984	0.988	0.984	0.99	0.986	0.994	0.99	0.987	0.989	0.992	0.989	0.99	0.987	0.992	0.988	0.991	0.986	0.99	0.987	0.989	0.987	0.989
train	ecoliac	test ecoliad	pred_with	0	2	totp	2623	2623	2779	4012	5103	6085	7155	7962	9076	10204	10834	11917	12937	13918	14832	15847	16817	17677	18826	19845	20645	21719	22651	23423	24434	25375	26588	27628	28110	29292	30191	31266	32378	32886	34167	34890	36091	37041	37790	38887	39833	40833	42068
train	ecoliac	test ecoliad	pred_with	0	2	tnr	0.948	0.948	0.949	0.955	0.96	0.956	0.961	0.954	0.96	0.965	0.96	0.961	0.964	0.969	0.966	0.962	0.967	0.967	0.973	0.967	0.971	0.974	0.973	0.977	0.973	0.978	0.973	0.979	0.981	0.981	0.979	0.982	0.981	0.984	0.979	0.983	0.983	0.989	0.985	0.989	0.988	0.989	0.989
train	ecoliac	test ecoliad	pred_with	0	2	totn	187046	187046	187037	187018	186994	185312	185255	183186	183139	183104	181480	180617	180134	180055	178781	176982	176907	175985	175848	173943	173868	173368	172247	172147	170597	170478	168510	168402	168300	167103	165914	165375	164162	164033	162086	161938	160773	160581	159450	158867	157759	156846	155712
train	ecoliac	test ecoliad	pred_with	0	4	tpr	0.997	0.997	0.999	1	0.997	0.999	0.996	0.998	0.999	1	1	1	1	1	1	1	1	1	1	1	1	1	1	0.999	1	0.999	0.999	1	1	0.999	0.999	0.999	1	0.999	1	1	1	1	0.999	0.999	0.999	0.999	0.999
train	ecoliac	test ecoliad	pred_with	0	4	totp	2688	2688	2858	4111	5210	6191	7293	8007	9175	10344	10921	12026	13087	14145	15001	15997	17042	17933	19218	20050	20927	22068	22914	23780	24663	25707	26739	27892	28475	29614	30416	31602	32683	33315	34420	35303	36423	37561	38147	39385	40236	41325	42467
train	ecoliac	test ecoliad	pred_with	0	4	tnr	0.995	0.995	0.985	0.982	0.988	0.982	0.988	0.98	0.979	0.973	0.976	0.971	0.965	0.971	0.965	0.971	0.964	0.958	0.955	0.96	0.954	0.95	0.955	0.949	0.943	0.948	0.943	0.938	0.941	0.935	0.939	0.935	0.929	0.932	0.925	0.916	0.923	0.918	0.921	0.917	0.91	0.904	0.911
train	ecoliac	test ecoliad	pred_with	0	4	totn	196415	196415	194192	192396	192380	190326	190301	188206	186756	184480	184480	182488	180379	180377	178584	178579	176368	174384	172702	172700	170828	169048	169044	167222	165266	165250	163403	161403	161402	159281	159269	157456	155403	155398	153212	150907	150899	149064	149052	147221	145367	143411	143394
train	ecoliac	test ecoliae	pred_with	0	1	tpr	0.986	0.986	0.987	0.991	0.993	0.987	0.997	0.993	0.999	0.999	0.999	1	0.998	0.999	0.996	1	0.997	1	0.995	0.999	1	1	1	0.999	1	1	1	1	1	1	1	1	0.976	0.96	0.931	0.909	0.886	0.863	0.852	0.828	0.814	0.796	0.778
train	ecoliac	test ecoliae	pred_with	0	1	totp	2477	2477	2658	3844	4954	5811	6884	7518	8756	9987	10618	11754	12758	13891	14762	15836	16867	17842	18961	19846	20767	21918	22825	23731	24651	25666	26710	27951	28585	29752	30626	31678	31986	32043	32145	32242	32378	32498	32562	32695	32806	32941	33137
train	ecoliac	test ecoliae	pred_with	0	1	tnr	0.972	0.972	0.973	0.979	0.984	0.989	0.985	0.988	0.985	0.984	0.987	0.984	0.989	0.987	0.992	0.988	0.993	0.989	0.995	0.992	0.987	0.994	0.989	0.994	0.992	0.987	0.993	0.989	0.993	0.983	0.963	0.932	0.933	0.933	0.934	0.934	0.934	0.935	0.935	0.935	0.935	0.936	0.937
train	ecoliac	test ecoliae	pred_with	0	1	totn	191980	191980	191980	191979	191979	191937	190150	190122	188366	186968	186963	185260	185236	183667	183623	181859	181807	180194	180103	178689	176982	176973	175216	175206	173860	172024	172024	170240	170240	167375	163156	156857	156098	155549	154490	153652	152723	151730	151198	150099	149350	148429	147412
train	ecoliac	test ecoliae	pred_with	0	2	tpr	0.959	0.959	0.957	0.962	0.963	0.976	0.974	0.988	0.985	0.983	0.991	0.992	0.989	0.985	0.986	0.989	0.985	0.985	0.979	0.987	0.984	0.983	0.987	0.983	0.99	0.986	0.994	0.99	0.986	0.988	0.99	0.99	0.991	0.987	0.992	0.989	0.992	0.987	0.99	0.986	0.988	0.988	0.99
train	ecoliac	test ecoliae	pred_with	0	2	totp	2409	2409	2576	3732	4807	5747	6726	7474	8629	9822	10528	11657	12643	13686	14603	15659	16665	17572	18652	19603	20430	21550	22539	23339	24402	25295	26538	27659	28195	29406	30328	31372	32452	32927	34260	35065	36215	37146	37855	38925	39843	40898	42151
train	ecoliac	test ecoliae	pred_with	0	2	tnr	0.948	0.948	0.949	0.955	0.96	0.955	0.96	0.952	0.958	0.964	0.959	0.96	0.963	0.968	0.966	0.961	0.967	0.967	0.972	0.965	0.97	0.973	0.972	0.976	0.972	0.977	0.972	0.978	0.981	0.981	0.978	0.982	0.981	0.984	0.979	0.984	0.983	0.989	0.985	0.989	0.987	0.988	0.988
train	ecoliac	test ecoliae	pred_with	0	2	totn	187243	187243	187229	187198	187163	185407	185369	183286	183246	183210	181646	180776	180309	180237	178896	177069	176992	176085	175955	173896	173813	173288	172137	172021	170447	170325	168428	168308	168210	166966	165672	165220	164081	163950	162000	161870	160708	160526	159383	158790	157654	156749	155549
train	ecoliac	test ecoliae	pred_with	0	4	tpr	0.994	0.994	0.996	1	0.999	1	0.998	1	0.999	1	1	1	1	1	1	1	1	1	1	1	1	1	1	1	1	1	1	1	1	1	0.999	1	1	1	1	1	0.999	1	0.999	0.999	1	1	0.999
train	ecoliac	test ecoliae	pred_with	0	4	totp	2497	2497	2683	3880	4983	5887	6891	7565	8756	9992	10628	11756	12784	13897	14813	15835	16920	17840	19054	19855	20764	21924	22817	23740	24646	25659	26705	27947	28579	29741	30601	31679	32746	33351	34513	35450	36506	37624	38212	39444	40312	41366	42566
train	ecoliac	test ecoliae	pred_with	0	4	tnr	0.995	0.995	0.986	0.982	0.987	0.982	0.987	0.979	0.975	0.97	0.973	0.968	0.962	0.968	0.962	0.967	0.961	0.953	0.949	0.954	0.947	0.943	0.948	0.943	0.936	0.942	0.936	0.932	0.936	0.929	0.934	0.928	0.919	0.922	0.916	0.909	0.915	0.909	0.913	0.908	0.9	0.894	0.901
train	ecoliac	test ecoliae	pred_with	0	4	totn	196552	196552	194508	192501	192494	190534	190521	188342	186521	184273	184273	182188	180068	180066	178154	178150	175892	173600	171774	171773	169806	168007	168001	166262	164196	164194	162244	160397	160395	158209	158195	156110	153667	153666	151621	149595	149586	147650	147642	145745	143761	141793	141780
train	ecoliac	test ecoliaf	pred_with	0	1	tpr	0.983	0.983	0.984	0.989	0.991	0.99	0.998	0.997	1	1	1	1	1	1	1	1	1	1	1	1	1	1	1	1	1	1	1	1	1	1	1	1	1	1	1	1	0.999	0.998	0.998	0.997	0.996	0.996	0.995
train	ecoliac	test ecoliaf	pred_with	0	1	totp	2506	2506	2670	3971	5117	6029	7199	7879	9149	10365	10954	12080	13084	14274	15207	16155	17209	18045	19221	20051	20991	22088	22936	23822	24784	25825	26831	27995	28599	29849	30697	31808	32903	33533	34676	35598	36701	37821	38439	39649	40457	41467	42585
train	ecoliac	test ecoliaf	pred_with	0	1	tnr	0.966	0.966	0.967	0.974	0.979	0.984	0.98	0.983	0.979	0.978	0.981	0.975	0.981	0.978	0.983	0.979	0.984	0.978	0.984	0.978	0.973	0.979	0.974	0.979	0.975	0.961	0.966	0.716	0.718	0.246	0.131	0.077	0.078	0.078	0.079	0.079	0.079	0.08	0.08	0.08	0.081	0.081	0.081
train	ecoliac	test ecoliaf	pred_with	0	1	totn	190827	190827	190827	190826	190826	190810	188897	188892	186859	185404	185401	183290	183286	181653	181649	179903	179902	177887	177887	175984	174250	174250	172500	172500	170786	167299	167299	123141	123141	41879	22242	13011	13011	13011	13011	13010	12977	12941	12927	12885	12867	12830	12784
train	ecoliac	test ecoliaf	pred_with	0	2	tpr	0.955	0.955	0.953	0.963	0.963	0.971	0.97	0.984	0.98	0.978	0.986	0.986	0.983	0.977	0.981	0.986	0.981	0.982	0.976	0.985	0.98	0.977	0.982	0.978	0.988	0.983	0.991	0.987	0.983	0.984	0.989	0.986	0.989	0.985	0.99	0.986	0.99	0.984	0.987	0.983	0.987	0.987	0.988
train	ecoliac	test ecoliaf	pred_with	0	2	totp	2434	2434	2585	3867	4969	5911	7000	7776	8970	10134	10799	11915	12865	13946	14919	15927	16891	17726	18761	19741	20568	21578	22533	23306	24475	25378	26594	27639	28126	29385	30352	31374	32537	33034	34318	35101	36357	37299	38031	39095	40078	41122	42310
train	ecoliac	test ecoliaf	pred_with	0	2	tnr	0.947	0.947	0.948	0.954	0.959	0.955	0.961	0.954	0.96	0.965	0.96	0.961	0.964	0.97	0.968	0.963	0.968	0.968	0.973	0.967	0.971	0.974	0.972	0.976	0.973	0.978	0.972	0.978	0.981	0.981	0.978	0.982	0.981	0.984	0.979	0.983	0.983	0.989	0.986	0.989	0.987	0.988	0.988
train	ecoliac	test ecoliaf	pred_with	0	2	totn	187009	187009	186996	186976	186932	185212	185176	183200	183143	183092	181445	180648	180192	180087	178799	177029	176938	176075	175934	173953	173840	173315	172112	171999	170461	170323	168310	168191	168074	166850	165629	165119	163896	163763	161771	161631	160491	160277	159136	158531	157333	156504	155326
train	ecoliac	test ecoliaf	pred_with	0	4	tpr	0.997	0.997	1	1	1	0.999	0.998	0.999	1	1	1	1	1	1	1	1	1	1	1	1	1	1	1	1	1	1	1	1	1	1	1	1	1	1	1	1	1	1	1	1	1	1	1
train	ecoliac	test ecoliaf	pred_with	0	4	totp	2542	2542	2713	4015	5160	6085	7200	7894	9150	10365	10957	12080	13088	14273	15211	16155	17210	18045	19221	20051	20991	22088	22936	23822	24784	25822	26830	27993	28597	29844	30691	31802	32900	33530	34673	35596	36729	37885	38513	39766	40595	41641	42797
train	ecoliac	test ecoliaf	pred_with	0	4	tnr	0.995	0.995	0.982	0.978	0.984	0.977	0.983	0.974	0.969	0.964	0.967	0.961	0.952	0.958	0.951	0.956	0.949	0.942	0.937	0.941	0.933	0.927	0.931	0.925	0.918	0.924	0.915	0.909	0.912	0.905	0.91	0.903	0.893	0.897	0.888	0.877	0.883	0.877	0.88	0.873	0.863	0.857	0.863
train	ecoliac	test ecoliaf	pred_with	0	4	totn	196464	196464	193826	191682	191681	189439	189429	187119	185000	182739	182739	180504	178012	178011	175798	175798	173522	171354	169331	169331	166968	164907	164907	163027	160916	160913	158426	156315	156315	154044	154043	151848	149300	149300	146873	144228	144225	142134	142130	139841	137589	135634	135626
train	ecoliac	test ecoliag	pred_with	0	1	tpr	0.992	0.992	0.993	0.995	0.996	0.99	0.996	0.994	0.997	0.999	0.999	1	0.999	0.999	0.996	0.999	0.992	0.999	0.993	0.997	0.999	0.994	0.999	0.994	0.999	1	0.999	1	0.995	0.996	0.992	0.968	0.937	0.922	0.893	0.871	0.846	0.818	0.804	0.782	0.766	0.745	0.726
train	ecoliac	test ecoliag	pred_with	0	1	totp	515	515	554	792	993	1169	1406	1525	1805	2077	2210	2435	2666	2942	3113	3314	3569	3799	4026	4224	4412	4609	4825	4984	5189	5399	5602	5843	5931	6154	6304	6393	6398	6400	6401	6403	6408	6413	6414	6418	6421	6424	6432
train	ecoliac	test ecoliag	pred_with	0	1	tnr	0.974	0.974	0.975	0.98	0.985	0.99	0.986	0.989	0.987	0.986	0.99	0.985	0.991	0.989	0.994	0.99	0.996	0.992	0.998	0.995	0.993	0.998	0.994	0.998	0.996	0.993	0.998	0.996	0.999	0.998	0.997	0.993	0.993	0.993	0.993	0.993	0.993	0.993	0.993	0.993	0.993	0.993	0.993
train	ecoliac	test ecoliag	pred_with	0	1	totn	39735	39735	39735	39735	39735	39727	39347	39343	38990	38708	38708	38299	38296	37972	37964	37613	37587	37231	37208	36896	36650	36626	36284	36258	36003	35664	35660	35353	35325	35066	34865	34474	34255	34138	33917	33731	33512	33257	33118	32890	32722	32485	32260
train	ecoliac	test ecoliag	pred_with	0	2	tpr	0.979	0.979	0.977	0.976	0.98	0.989	0.987	0.995	0.994	0.991	0.995	0.996	0.995	0.989	0.992	0.995	0.991	0.991	0.989	0.993	0.992	0.991	0.992	0.989	0.992	0.99	0.995	0.993	0.991	0.989	0.994	0.991	0.992	0.988	0.994	0.991	0.993	0.989	0.992	0.99	0.994	0.992	0.994
train	ecoliac	test ecoliag	pred_with	0	2	totp	508	508	545	777	977	1168	1393	1526	1799	2060	2201	2425	2656	2912	3100	3301	3567	3771	4011	4208	4383	4594	4787	4959	5153	5345	5579	5804	5907	6114	6313	6544	6770	6861	7121	7291	7526	7751	7914	8127	8329	8556	8802
train	ecoliac	test ecoliag	pred_with	0	2	tnr	0.945	0.945	0.946	0.951	0.956	0.95	0.956	0.947	0.954	0.96	0.954	0.955	0.959	0.965	0.963	0.958	0.965	0.966	0.972	0.965	0.97	0.973	0.972	0.977	0.972	0.978	0.973	0.979	0.982	0.981	0.979	0.982	0.981	0.983	0.978	0.983	0.982	0.988	0.985	0.989	0.987	0.988	0.989
train	ecoliac	test ecoliag	pred_with	0	2	totn	38552	38552	38550	38544	38543	38148	38143	37703	37700	37692	37320	37160	37070	37050	36797	36420	36405	36234	36224	35802	35796	35714	35478	35465	35141	35127	34749	34737	34724	34485	34230	34111	33845	33817	33416	33398	33140	33105	32860	32741	32508	32331	32114
train	ecoliac	test ecoliag	pred_with	0	4	tpr	0.988	0.988	1	1	0.994	1	0.997	0.998	0.999	1	1	1	1	0.999	1	0.999	0.999	0.999	1	1	1	1	0.999	0.999	0.999	0.999	0.999	0.999	0.999	0.999	0.999	0.999	1	1	0.998	0.999	0.998	0.998	0.998	0.998	0.998	0.998	0.998
train	ecoliac	test ecoliag	pred_with	0	4	totp	513	513	558	796	991	1181	1407	1531	1808	2079	2212	2434	2669	2942	3123	3316	3597	3802	4053	4234	4415	4636	4824	5009	5190	5391	5600	5840	5954	6174	6346	6595	6822	6941	7155	7346	7561	7825	7965	8194	8367	8607	8835
train	ecoliac	test ecoliag	pred_with	0	4	tnr	0.996	0.996	0.987	0.984	0.989	0.983	0.989	0.981	0.98	0.973	0.977	0.972	0.966	0.973	0.968	0.973	0.969	0.964	0.961	0.965	0.959	0.956	0.961	0.958	0.952	0.957	0.954	0.95	0.953	0.946	0.95	0.945	0.94	0.943	0.939	0.932	0.937	0.934	0.938	0.934	0.927	0.921	0.927
train	ecoliac	test ecoliag	pred_with	0	4	totn	40635	40635	40253	39893	39887	39477	39473	39042	38714	38201	38201	37812	37361	37358	36988	36987	36569	36175	35809	35808	35411	35066	35064	34787	34403	34398	34071	33710	33708	33243	33240	32831	32428	32428	32080	31650	31641	31281	31281	30935	30544	30121	30116
train	ecoliad	test ecoliaa	pred_with	0	1	tpr	0.99	0.99	0.991	0.993	0.993	0.988	0.996	0.998	0.995	0.989	0.997	0.999	0.996	0.997	0.989	0.999	0.988	0.996	0.988	0.996	0.999	0.995	0.998	0.993	0.998	0.985	0.996	1	0.995	0.999	0.991	0.979	0.938	0.921	0.891	0.867	0.841	0.814	0.797	0.778	0.76	0.741	0.722
train	ecoliad	test ecoliaa	pred_with	0	1	totp	2434	2434	2611	3690	4539	5344	6457	7413	8422	9506	10484	11661	12457	13556	14565	15314	16405	17681	18215	19472	20510	21430	22776	23285	24515	25103	26310	27500	28323	29574	30285	30727	30749	30754	30774	30793	30829	30850	30862	30889	30900	30927	30953
train	ecoliad	test ecoliaa	pred_with	0	1	tnr	0.974	0.974	0.975	0.98	0.984	0.988	0.987	0.983	0.988	0.993	0.99	0.988	0.993	0.99	0.995	0.99	0.996	0.993	0.996	0.995	0.992	0.997	0.996	0.998	0.997	1	0.997	0.994	0.999	0.997	0.997	0.992	0.993	0.993	0.993	0.993	0.993	0.993	0.993	0.993	0.993	0.993	0.993
train	ecoliad	test ecoliaa	pred_with	0	1	totn	192375	192375	192375	192374	192369	192335	190940	189232	189199	189142	187589	186134	186098	184459	184330	182748	182580	180971	180828	179521	177996	177911	176405	176288	174834	174498	173140	171445	171299	169944	168920	167350	165984	165349	164238	163286	162174	160958	160127	159176	158257	157177	156079
train	ecoliad	test ecoliaa	pred_with	0	2	tpr	0.967	0.967	0.966	0.973	0.972	0.988	0.988	0.991	0.987	0.985	0.984	0.987	0.991	0.984	0.985	0.982	0.985	0.984	0.99	0.987	0.984	0.984	0.989	0.988	0.99	0.99	0.985	0.99	0.986	0.988	0.983	0.987	0.99	0.988	0.982	0.99	0.985	0.991	0.988	0.985	0.988	0.988	0.99
train	ecoliad	test ecoliaa	pred_with	0	2	totp	2377	2377	2546	3614	4441	5342	6407	7362	8362	9468	10347	11526	12386	13378	14512	15057	16341	17462	18252	19304	20188	21193	22577	23159	24323	25230	25999	27227	28070	29275	30040	30967	32431	33015	33929	35159	36107	37566	38282	39112	40154	41259	42438
train	ecoliad	test ecoliaa	pred_with	0	2	tnr	0.949	0.949	0.95	0.955	0.96	0.949	0.954	0.952	0.957	0.963	0.965	0.964	0.963	0.968	0.966	0.969	0.965	0.967	0.959	0.965	0.97	0.973	0.97	0.973	0.972	0.975	0.979	0.976	0.981	0.981	0.985	0.983	0.981	0.981	0.987	0.981	0.987	0.982	0.986	0.989	0.988	0.989	0.988
train	ecoliad	test ecoliaa	pred_with	0	2	totn	187563	187563	187555	187543	187516	184631	184620	183364	183322	183287	182842	181636	180472	180376	178960	178898	177050	176187	174188	174118	174027	173582	171887	171843	170572	170106	169956	168326	168200	167089	166899	165668	163980	163497	163280	161413	161213	159163	159036	158485	157382	156465	155194
train	ecoliad	test ecoliaa	pred_with	0	4	tpr	0.991	0.991	1	0.998	0.996	0.999	1	0.997	0.998	0.999	0.998	0.997	0.994	0.998	0.998	0.999	0.997	0.997	0.995	0.996	0.998	0.997	0.998	0.997	0.994	0.996	0.998	0.995	0.997	0.997	0.997	0.996	0.995	0.994	0.995	0.995	0.992	0.993	0.994	0.992	0.993	0.989	0.991
train	ecoliad	test ecoliaa	pred_with	0	4	totp	2437	2437	2635	3707	4551	5405	6482	7406	8450	9601	10491	11636	12426	13559	14695	15324	16548	17697	18335	19474	20476	21472	22770	23372	24419	25389	26343	27359	28387	29519	30485	31247	32609	33205	34363	35335	36353	37620	38506	39383	40348	41304	42486
train	ecoliad	test ecoliaa	pred_with	0	4	tnr	1	1	0.99	0.987	0.991	0.987	0.983	0.988	0.984	0.98	0.985	0.983	0.987	0.983	0.98	0.973	0.979	0.977	0.98	0.977	0.972	0.969	0.966	0.97	0.975	0.97	0.966	0.971	0.965	0.962	0.958	0.962	0.96	0.963	0.958	0.955	0.961	0.957	0.951	0.956	0.951	0.957	0.951
train	ecoliad	test ecoliaa	pred_with	0	4	totn	197538	197538	195480	193712	193702	192021	190260	190243	188488	186572	186554	185163	185121	183153	181600	179601	179566	178069	178030	176344	174529	172930	171224	171200	171132	169255	167646	167561	165454	163971	162332	162286	160537	160493	158467	157042	156912	155089	153362	153261	151547	151396	149454
train	ecoliad	test ecoliab	pred_with	0	1	tpr	0.983	0.983	0.984	0.988	0.989	0.984	0.995	0.998	0.995	0.988	0.998	0.999	0.996	0.999	0.992	0.999	0.993	0.998	0.993	0.997	0.999	0.996	1	0.995	0.999	0.989	0.998	1	0.997	0.999	0.995	0.983	0.94	0.924	0.894	0.871	0.845	0.82	0.804	0.786	0.77	0.75	0.73
train	ecoliad	test ecoliab	pred_with	0	1	totp	2547	2547	2725	3816	4704	5489	6628	7612	8615	9662	10749	11936	12764	13837	14912	15582	16633	17863	18414	19563	20636	21627	22917	23469	24654	25353	26444	27572	28422	29612	30395	30818	30849	30861	30885	30901	30930	30972	30986	31032	31070	31104	31129
train	ecoliad	test ecoliab	pred_with	0	1	tnr	0.974	0.974	0.975	0.98	0.985	0.989	0.987	0.982	0.987	0.993	0.99	0.987	0.992	0.99	0.995	0.99	0.995	0.993	0.996	0.994	0.991	0.997	0.994	0.997	0.996	1	0.997	0.994	0.998	0.997	0.995	0.989	0.989	0.989	0.989	0.989	0.989	0.989	0.989	0.99	0.99	0.99	0.99
train	ecoliad	test ecoliab	pred_with	0	1	totn	192288	192288	192288	192286	192278	192242	190835	188966	188935	188859	187310	185653	185609	184214	184115	182487	182383	180808	180703	179366	177764	177699	176006	175903	174606	174339	172945	171311	171224	169803	168630	166753	165337	164759	163627	162714	161614	160517	159718	158819	158006	156929	155785
train	ecoliad	test ecoliab	pred_with	0	2	tpr	0.969	0.969	0.969	0.972	0.97	0.986	0.986	0.991	0.987	0.984	0.981	0.986	0.99	0.985	0.986	0.982	0.986	0.985	0.993	0.991	0.987	0.986	0.991	0.988	0.992	0.99	0.986	0.99	0.986	0.988	0.984	0.988	0.991	0.99	0.983	0.991	0.987	0.992	0.988	0.985	0.988	0.988	0.989
train	ecoliad	test ecoliab	pred_with	0	2	totp	2510	2510	2683	3753	4612	5500	6568	7552	8542	9625	10567	11778	12683	13653	14814	15321	16526	17633	18427	19443	20370	21408	22720	23300	24488	25401	26131	27310	28113	29284	30057	30968	32512	33046	33967	35178	36127	37434	38089	38913	39888	40966	42159
train	ecoliad	test ecoliab	pred_with	0	2	tnr	0.95	0.95	0.951	0.956	0.96	0.949	0.955	0.953	0.958	0.963	0.966	0.965	0.963	0.968	0.967	0.97	0.966	0.967	0.959	0.965	0.97	0.973	0.97	0.974	0.973	0.975	0.98	0.976	0.981	0.98	0.985	0.982	0.981	0.982	0.987	0.982	0.987	0.983	0.987	0.989	0.987	0.988	0.987
train	ecoliad	test ecoliab	pred_with	0	2	totn	187529	187529	187524	187501	187464	184562	184549	183348	183304	183264	182779	181496	180218	180149	178863	178797	176981	176108	174050	173989	173894	173460	171835	171760	170545	170075	169944	168337	168203	166997	166841	165621	164021	163577	163342	161511	161331	159493	159335	158784	157577	156611	155376
train	ecoliad	test ecoliab	pred_with	0	4	tpr	0.99	0.99	1	0.996	0.992	0.996	0.997	0.992	0.994	0.997	0.992	0.991	0.977	0.989	0.994	0.996	0.987	0.991	0.985	0.986	0.99	0.989	0.991	0.987	0.977	0.985	0.987	0.977	0.984	0.985	0.987	0.981	0.98	0.975	0.978	0.982	0.974	0.975	0.98	0.973	0.979	0.97	0.973
train	ecoliad	test ecoliab	pred_with	0	4	totp	2563	2563	2767	3847	4717	5558	6637	7560	8607	9754	10688	11839	12525	13695	14940	15543	16536	17724	18270	19352	20441	21466	22724	23276	24121	25268	26170	26933	28061	29171	30159	30766	32141	32574	33789	34845	35646	36800	37774	38425	39520	40226	41491
train	ecoliad	test ecoliab	pred_with	0	4	tnr	1	1	0.992	0.989	0.994	0.989	0.987	0.992	0.988	0.986	0.991	0.99	0.994	0.99	0.988	0.984	0.989	0.986	0.989	0.987	0.984	0.982	0.98	0.983	0.987	0.984	0.982	0.986	0.982	0.98	0.977	0.98	0.98	0.983	0.98	0.976	0.981	0.98	0.975	0.979	0.974	0.979	0.976
train	ecoliad	test ecoliab	pred_with	0	4	totn	197410	197410	195605	194024	193998	192281	190875	190833	189112	187613	187558	186177	185991	184323	182742	181388	181226	179581	179471	178086	176508	175142	173463	173360	173104	171587	170350	170047	168417	167035	165543	165349	163847	163690	162143	160631	160303	158927	157423	157129	155566	155161	153545
train	ecoliad	test ecoliac	pred_with	0	1	tpr	0.988	0.988	0.988	0.991	0.99	0.986	0.997	0.999	0.996	0.989	0.995	0.998	0.993	0.998	0.99	0.997	0.987	0.996	0.989	0.994	0.998	0.992	0.996	0.987	0.997	0.972	0.992	0.999	0.985	0.992	0.975	0.965	0.924	0.906	0.877	0.854	0.829	0.804	0.786	0.768	0.753	0.733	0.713
train	ecoliad	test ecoliac	pred_with	0	1	totp	2543	2543	2701	3790	4688	5548	6628	7612	8551	9556	10545	11798	12533	13603	14634	15376	16413	17706	18198	19356	20410	21325	22782	23185	24564	24896	26251	27518	28063	29351	29856	30305	30316	30321	30338	30349	30359	30366	30375	30385	30406	30419	30427
train	ecoliad	test ecoliac	pred_with	0	1	tnr	0.974	0.974	0.975	0.98	0.985	0.989	0.988	0.983	0.988	0.994	0.991	0.989	0.993	0.99	0.995	0.991	0.997	0.995	0.997	0.997	0.993	0.998	0.997	0.999	0.998	1	0.999	0.997	1	0.999	0.998	0.996	0.996	0.997	0.997	0.997	0.997	0.997	0.997	0.997	0.997	0.997	0.997
train	ecoliad	test ecoliac	pred_with	0	1	totn	192321	192321	192321	192320	192308	192275	190966	189204	189171	189101	187789	186139	186070	184484	184365	182934	182766	181264	181130	179916	178328	178185	176500	176293	175005	174375	173331	171879	171465	170298	169103	167996	166614	165961	164830	163928	162822	161708	160839	159914	159102	158019	156851
train	ecoliad	test ecoliac	pred_with	0	2	tpr	0.965	0.965	0.964	0.971	0.971	0.987	0.988	0.993	0.99	0.987	0.983	0.987	0.989	0.984	0.989	0.984	0.988	0.988	0.994	0.991	0.987	0.986	0.989	0.987	0.99	0.99	0.984	0.99	0.984	0.987	0.979	0.986	0.989	0.986	0.98	0.99	0.985	0.992	0.989	0.986	0.989	0.989	0.99
train	ecoliad	test ecoliac	pred_with	0	2	totp	2485	2485	2635	3714	4598	5553	6567	7566	8507	9542	10421	11659	12486	13414	14622	15178	16429	17563	18294	19301	20179	21206	22629	23182	24411	25342	26055	27249	28033	29193	29993	30951	32422	32991	33917	35148	36097	37471	38206	39019	39961	41034	42228
train	ecoliad	test ecoliac	pred_with	0	2	tnr	0.95	0.95	0.951	0.956	0.96	0.95	0.955	0.953	0.958	0.963	0.965	0.964	0.962	0.967	0.965	0.968	0.965	0.966	0.958	0.963	0.968	0.972	0.97	0.973	0.973	0.975	0.979	0.977	0.981	0.98	0.985	0.983	0.981	0.982	0.987	0.982	0.987	0.982	0.986	0.989	0.987	0.989	0.988
train	ecoliad	test ecoliac	pred_with	0	2	totn	187592	187592	187584	187573	187547	184577	184567	183316	183285	183245	182746	181445	180228	180150	178795	178707	176891	176015	173993	173932	173836	173414	171833	171776	170558	170092	169948	168458	168283	167087	166846	165690	164063	163519	163297	161464	161297	159317	159174	158701	157501	156706	155492
train	ecoliad	test ecoliac	pred_with	0	4	tpr	0.988	0.988	0.998	0.997	0.987	0.993	0.99	0.969	0.985	0.989	0.967	0.956	0.916	0.947	0.945	0.966	0.924	0.932	0.91	0.917	0.931	0.932	0.933	0.918	0.885	0.904	0.917	0.89	0.908	0.914	0.922	0.907	0.908	0.895	0.908	0.911	0.889	0.893	0.904	0.887	0.895	0.877	0.885
train	ecoliad	test ecoliac	pred_with	0	4	totp	2545	2545	2728	3811	4672	5587	6584	7382	8461	9554	10253	11301	11559	12899	13964	14895	15359	16578	16743	17867	19031	20051	21338	21559	21810	23155	24283	24508	25868	27051	28242	28472	29776	29941	31413	32346	32569	33711	34906	35104	36169	36375	37745
train	ecoliad	test ecoliac	pred_with	0	4	tnr	1	1	0.992	0.991	0.996	0.994	0.994	0.998	0.995	0.994	0.997	0.998	0.999	0.997	0.998	0.996	0.998	0.998	0.999	0.998	0.997	0.996	0.995	0.997	0.998	0.997	0.997	0.998	0.997	0.996	0.995	0.996	0.996	0.997	0.996	0.995	0.997	0.996	0.996	0.997	0.996	0.997	0.997
train	ecoliad	test ecoliac	pred_with	0	4	totn	197425	197425	195782	194483	194434	193184	192123	191954	190447	189113	188875	187719	187173	185906	184760	183750	183009	181797	181336	180102	179000	177820	176307	175918	175012	173890	172930	172088	170923	169662	168474	167928	166507	166014	164700	163699	162806	161613	160649	159912	158984	158094	156809
train	ecoliad	test ecoliae	pred_with	0	1	tpr	0.984	0.984	0.986	0.989	0.991	0.985	0.994	0.998	0.996	0.99	0.999	0.999	0.997	0.999	0.993	0.999	0.992	0.997	0.992	0.997	1	0.997	0.999	0.996	1	0.992	0.999	1	0.998	1	0.997	0.993	0.954	0.937	0.906	0.883	0.859	0.834	0.817	0.797	0.782	0.763	0.743
train	ecoliad	test ecoliae	pred_with	0	1	totp	2473	2473	2654	3676	4638	5471	6489	7446	8422	9506	10502	11667	12494	13589	14647	15356	16503	17742	18268	19445	20478	21455	22815	23373	24582	25365	26414	27605	28522	29631	30525	31203	31245	31259	31294	31319	31364	31399	31427	31472	31523	31589	31664
train	ecoliad	test ecoliae	pred_with	0	1	tnr	0.974	0.974	0.975	0.98	0.985	0.989	0.985	0.981	0.986	0.992	0.989	0.987	0.991	0.988	0.993	0.988	0.994	0.993	0.996	0.994	0.99	0.996	0.993	0.996	0.995	1	0.996	0.993	0.998	0.994	0.993	0.982	0.982	0.982	0.982	0.982	0.982	0.982	0.983	0.983	0.983	0.983	0.984
train	ecoliad	test ecoliae	pred_with	0	1	totn	192325	192325	192325	192324	192322	192283	190659	188957	188939	188874	187427	185865	185831	184097	184020	182342	182232	180890	180793	179488	177763	177710	175991	175906	174587	174402	172899	171177	171114	169277	168206	165544	164244	163652	162526	161616	160596	159518	158739	157763	156954	155964	154826
train	ecoliad	test ecoliae	pred_with	0	2	tpr	0.953	0.953	0.951	0.958	0.957	0.981	0.98	0.988	0.987	0.983	0.985	0.988	0.991	0.986	0.987	0.982	0.985	0.985	0.991	0.989	0.984	0.984	0.99	0.986	0.99	0.99	0.986	0.991	0.986	0.989	0.983	0.988	0.991	0.989	0.984	0.992	0.988	0.993	0.989	0.986	0.988	0.988	0.99
train	ecoliad	test ecoliae	pred_with	0	2	totp	2394	2394	2560	3560	4477	5448	6402	7371	8339	9439	10353	11529	12417	13423	14551	15094	16387	17523	18255	19287	20160	21161	22593	23145	24347	25309	26080	27346	28195	29301	30097	31035	32452	33002	33960	35162	36072	37377	38034	38925	39843	40898	42151
train	ecoliad	test ecoliae	pred_with	0	2	tnr	0.95	0.95	0.951	0.956	0.96	0.949	0.954	0.952	0.957	0.962	0.964	0.964	0.962	0.967	0.966	0.969	0.965	0.966	0.958	0.964	0.968	0.971	0.969	0.972	0.972	0.974	0.979	0.976	0.981	0.98	0.985	0.982	0.981	0.982	0.987	0.982	0.987	0.982	0.986	0.989	0.987	0.988	0.988
train	ecoliad	test ecoliae	pred_with	0	2	totn	187654	187654	187639	187616	187569	184608	184583	183292	183266	183217	182759	181601	180332	180264	178914	178829	177008	176089	173990	173929	173828	173314	171766	171675	170452	169975	169868	168341	168210	166977	166783	165589	164081	163600	163397	161531	161376	159501	159351	158790	157654	156749	155549
train	ecoliad	test ecoliae	pred_with	0	4	tpr	0.99	0.99	0.996	0.997	0.99	0.997	0.998	0.996	0.998	0.999	0.997	0.996	0.992	0.997	0.996	0.998	0.995	0.996	0.994	0.994	0.995	0.996	0.997	0.995	0.99	0.994	0.995	0.99	0.993	0.994	0.994	0.992	0.991	0.989	0.99	0.992	0.987	0.99	0.991	0.987	0.991	0.987	0.988
train	ecoliad	test ecoliae	pred_with	0	4	totp	2487	2487	2683	3705	4635	5533	6520	7432	8433	9590	10478	11632	12429	13567	14689	15348	16549	17718	18299	19389	20377	21427	22751	23356	24354	25409	26304	27323	28391	29464	30448	31159	32469	33001	34191	35167	36050	37244	38099	38942	39951	40837	42079
train	ecoliad	test ecoliae	pred_with	0	4	tnr	1	1	0.991	0.987	0.992	0.989	0.985	0.99	0.985	0.982	0.987	0.985	0.989	0.984	0.982	0.977	0.983	0.98	0.984	0.981	0.977	0.973	0.97	0.973	0.979	0.975	0.972	0.978	0.972	0.97	0.966	0.97	0.968	0.971	0.967	0.963	0.968	0.965	0.961	0.966	0.96	0.965	0.963
train	ecoliad	test ecoliae	pred_with	0	4	totn	197487	197487	195435	193821	193787	192349	190656	190640	188760	186974	186952	185542	185478	183488	182007	180334	180278	178646	178604	177133	175356	173655	171815	171777	171654	170040	168727	168578	166614	165244	163610	163531	161960	161886	160067	158499	158317	156720	155326	155148	153304	153134	151520
train	ecoliad	test ecoliaf	pred_with	0	1	tpr	0.981	0.981	0.982	0.987	0.99	0.99	0.996	1	1	1	1	1	1	1	0.998	1	1	1	1	1	1	1	1	1	1	1	1	1	1	1	1	1	1	1	1	0.997	0.994	0.99	0.988	0.986	0.983	0.98	0.978
train	ecoliad	test ecoliaf	pred_with	0	1	totp	2500	2500	2664	3812	4799	5669	6770	7806	8828	9916	10874	12003	12853	13946	15119	15719	16921	17994	18581	19693	20693	21708	22936	23592	24716	25698	26605	27673	28599	29736	30697	31495	32903	33533	34667	35494	36506	37522	38290	39215	39917	40833	41850
train	ecoliad	test ecoliaf	pred_with	0	1	tnr	0.968	0.968	0.969	0.975	0.98	0.984	0.981	0.977	0.982	0.987	0.982	0.979	0.983	0.981	0.987	0.979	0.985	0.982	0.985	0.982	0.976	0.982	0.979	0.982	0.979	0.985	0.978	0.891	0.896	0.55	0.367	0.215	0.216	0.217	0.219	0.219	0.22	0.221	0.221	0.222	0.223	0.223	0.224
train	ecoliad	test ecoliaf	pred_with	0	1	totn	191193	191193	191193	191192	191192	191184	189472	187683	187682	187681	185796	184045	184044	182429	182403	180341	180341	178665	178665	177020	175079	175079	173266	173266	171661	171661	169575	153585	153585	93609	62117	36165	36165	36165	36156	36060	35936	35796	35707	35605	35481	35350	35203
train	ecoliad	test ecoliaf	pred_with	0	2	tpr	0.955	0.955	0.953	0.963	0.961	0.974	0.974	0.985	0.982	0.979	0.978	0.981	0.986	0.979	0.982	0.978	0.982	0.983	0.989	0.986	0.98	0.979	0.985	0.982	0.988	0.987	0.981	0.988	0.983	0.985	0.979	0.985	0.989	0.987	0.981	0.989	0.985	0.99	0.987	0.983	0.987	0.987	0.988
train	ecoliad	test ecoliaf	pred_with	0	2	totp	2434	2434	2585	3718	4661	5580	6615	7693	8672	9712	10641	11781	12670	13652	14869	15373	16623	17682	18377	19416	20285	21255	22592	23156	24425	25366	26107	27339	28126	29303	30065	31029	32537	33107	34006	35198	36195	37531	38227	39095	40078	41122	42310
train	ecoliad	test ecoliaf	pred_with	0	2	tnr	0.949	0.949	0.95	0.955	0.96	0.95	0.955	0.953	0.958	0.963	0.966	0.965	0.963	0.968	0.967	0.97	0.967	0.967	0.959	0.965	0.97	0.972	0.97	0.973	0.973	0.975	0.979	0.976	0.981	0.98	0.985	0.982	0.981	0.982	0.987	0.981	0.987	0.982	0.987	0.989	0.987	0.988	0.988
train	ecoliad	test ecoliaf	pred_with	0	2	totn	187381	187381	187368	187352	187308	184468	184436	183209	183165	183116	182662	181379	180229	180121	178815	178745	176959	176082	174059	173986	173855	173372	171746	171654	170479	169967	169801	168213	168074	166881	166682	165508	163896	163416	163172	161324	161185	159268	159107	158531	157333	156504	155326
train	ecoliad	test ecoliaf	pred_with	0	4	tpr	0.993	0.993	0.998	0.999	0.995	1	0.999	0.997	0.998	1	0.999	0.999	0.997	0.999	0.999	1	0.999	1	0.999	0.999	0.999	0.999	0.999	0.999	0.997	0.999	0.999	0.998	0.999	0.999	0.999	0.998	0.998	0.997	0.998	0.998	0.996	0.997	0.998	0.997	0.998	0.996	0.996
train	ecoliad	test ecoliaf	pred_with	0	4	totp	2532	2532	2707	3857	4825	5725	6788	7780	8812	9918	10866	11997	12818	13934	15127	15714	16907	17986	18557	19671	20678	21685	22921	23569	24653	25662	26576	27620	28567	29708	30658	31427	32825	33434	34593	35512	36590	37777	38654	39643	40501	41492	42646
train	ecoliad	test ecoliaf	pred_with	0	4	tnr	1	1	0.989	0.984	0.989	0.984	0.98	0.986	0.981	0.976	0.981	0.979	0.984	0.978	0.975	0.968	0.975	0.971	0.974	0.97	0.965	0.962	0.958	0.962	0.967	0.961	0.956	0.962	0.954	0.951	0.946	0.95	0.948	0.951	0.945	0.942	0.948	0.942	0.937	0.943	0.936	0.942	0.936
train	ecoliad	test ecoliaf	pred_with	0	4	totn	197451	197451	195116	193060	193041	191204	189437	189416	187527	185463	185453	184140	184110	181989	180171	178456	178447	176712	176696	174923	173076	171454	169631	169623	169583	167505	165807	165783	163527	161904	160180	160151	158349	158328	156234	154891	154833	152766	151067	151029	149203	149147	147172
train	ecoliad	test ecoliag	pred_with	0	1	tpr	0.992	0.992	0.993	0.995	0.995	0.992	0.995	0.998	0.998	0.991	0.996	1	0.994	0.997	0.992	0.999	0.989	0.996	0.989	0.995	0.999	0.995	0.997	0.985	0.995	0.961	0.987	0.999	0.979	0.985	0.967	0.95	0.912	0.896	0.868	0.846	0.821	0.794	0.776	0.759	0.743	0.723	0.704
train	ecoliad	test ecoliag	pred_with	0	1	totp	515	515	554	768	935	1109	1326	1510	1742	1954	2182	2421	2608	2852	3085	3228	3479	3778	3886	4137	4367	4527	4813	4880	5159	5168	5497	5765	5833	6058	6146	6222	6223	6223	6223	6223	6224	6225	6228	6229	6229	6231	6232
train	ecoliad	test ecoliag	pred_with	0	1	tnr	0.974	0.974	0.975	0.98	0.984	0.989	0.987	0.982	0.988	0.993	0.991	0.987	0.992	0.99	0.996	0.99	0.996	0.995	0.998	0.997	0.994	0.999	0.998	1	1	1	1	0.998	1	1	0.999	0.998	0.998	0.998	0.998	0.998	0.998	0.998	0.999	0.999	0.999	0.999	0.999
train	ecoliad	test ecoliag	pred_with	0	1	totn	39760	39760	39760	39760	39759	39755	39496	39093	39092	39078	38791	38405	38391	38099	38084	37707	37672	37337	37310	37051	36750	36733	36432	36371	36132	35950	35758	35483	35365	35166	34945	34725	34450	34331	34109	33921	33698	33439	33255	33071	32900	32662	32430
train	ecoliad	test ecoliag	pred_with	0	2	tpr	0.977	0.977	0.975	0.974	0.978	0.994	0.993	0.995	0.995	0.991	0.992	0.995	0.995	0.989	0.993	0.991	0.992	0.991	0.996	0.994	0.993	0.992	0.992	0.991	0.993	0.992	0.99	0.994	0.991	0.99	0.985	0.99	0.992	0.989	0.984	0.993	0.991	0.994	0.991	0.99	0.994	0.992	0.994
train	ecoliad	test ecoliag	pred_with	0	2	totp	507	507	544	752	919	1111	1323	1505	1737	1955	2173	2409	2610	2830	3087	3203	3491	3762	3916	4132	4340	4514	4791	4909	5148	5336	5510	5736	5907	6091	6259	6483	6770	6871	7053	7303	7507	7792	7952	8127	8329	8556	8802
train	ecoliad	test ecoliag	pred_with	0	2	tnr	0.947	0.947	0.947	0.952	0.956	0.944	0.949	0.947	0.952	0.958	0.96	0.959	0.958	0.963	0.963	0.966	0.963	0.965	0.958	0.963	0.969	0.971	0.97	0.973	0.972	0.975	0.98	0.977	0.982	0.98	0.985	0.983	0.981	0.981	0.987	0.981	0.987	0.982	0.986	0.989	0.987	0.988	0.989
train	ecoliad	test ecoliag	pred_with	0	2	totn	38632	38632	38630	38624	38623	37949	37947	37703	37702	37694	37589	37318	37070	37051	36798	36792	36410	36234	35816	35805	35798	35723	35407	35397	35143	35066	35049	34739	34724	34489	34455	34205	33845	33742	33702	33323	33303	32878	32851	32741	32508	32331	32114
train	ecoliad	test ecoliag	pred_with	0	4	tpr	0.987	0.987	0.998	0.999	0.986	0.992	0.997	0.993	0.994	0.998	0.994	0.988	0.972	0.987	0.991	0.995	0.986	0.994	0.984	0.986	0.991	0.993	0.992	0.989	0.979	0.985	0.986	0.975	0.981	0.982	0.983	0.978	0.977	0.971	0.978	0.983	0.972	0.973	0.979	0.971	0.977	0.967	0.969
train	ecoliad	test ecoliag	pred_with	0	4	totp	512	512	557	771	927	1109	1328	1502	1735	1969	2176	2392	2549	2825	3083	3217	3468	3773	3869	4098	4331	4519	4787	4900	5075	5299	5490	5630	5848	6039	6247	6408	6666	6746	7009	7228	7368	7629	7858	7971	8189	8333	8580
train	ecoliad	test ecoliag	pred_with	0	4	tnr	1	1	0.993	0.99	0.994	0.989	0.988	0.992	0.989	0.986	0.991	0.989	0.993	0.99	0.987	0.983	0.989	0.988	0.99	0.988	0.986	0.984	0.981	0.984	0.989	0.985	0.983	0.987	0.983	0.981	0.978	0.983	0.983	0.985	0.982	0.979	0.983	0.981	0.978	0.982	0.978	0.983	0.98
train	ecoliad	test ecoliag	pred_with	0	4	totn	40810	40810	40480	40144	40132	39785	39504	39497	39128	38803	38792	38493	38449	38075	37726	37437	37402	37076	37037	36743	36448	36175	35804	35789	35734	35405	35170	35105	34780	34523	34223	34189	33918	33879	33556	33250	33166	32856	32581	32509	32239	32143	31841
train	ecoliae	test ecoliaa	pred_with	0	1	tpr	0.991	0.991	0.991	0.994	0.994	0.991	0.995	0.998	0.997	0.999	0.996	0.999	0.995	0.998	0.992	0.996	1	0.997	0.987	0.996	0.987	0.991	0.999	0.995	0.998	1	0.996	1	0.992	0.999	0.993	0.979	0.938	0.921	0.891	0.867	0.841	0.814	0.795	0.778	0.76	0.74	0.722
train	ecoliae	test ecoliaa	pred_with	0	1	totp	2436	2436	2613	4034	4812	5760	6845	7900	8852	10025	10793	11820	12707	13852	14676	15712	16875	17696	18532	19807	20523	21720	22792	23328	24564	25584	26310	27548	28243	29574	30285	30727	30749	30754	30774	30793	30829	30850	30864	30889	30900	30927	30953
train	ecoliae	test ecoliaa	pred_with	0	1	tnr	0.972	0.972	0.973	0.98	0.984	0.988	0.986	0.983	0.988	0.987	0.991	0.987	0.992	0.989	0.994	0.992	0.988	0.993	0.997	0.995	0.999	0.998	0.994	0.997	0.997	0.993	0.997	0.996	1	0.997	0.997	0.992	0.993	0.993	0.993	0.993	0.993	0.993	0.993	0.993	0.993	0.993	0.993
train	ecoliae	test ecoliaa	pred_with	0	1	totn	191977	191977	191977	191976	191973	191946	190457	188865	188847	187457	187427	185812	185751	184101	184014	182711	180954	180903	180714	179183	178999	177824	176141	176051	174818	173228	173140	171696	171478	169944	168982	167350	165984	165349	164238	163286	162174	160958	160050	159176	158257	157124	156079
train	ecoliae	test ecoliaa	pred_with	0	2	tpr	0.984	0.984	0.978	0.984	0.984	0.992	0.991	0.99	0.987	0.986	0.99	0.987	0.987	0.981	0.991	0.986	0.986	0.981	0.985	0.981	0.987	0.983	0.989	0.988	0.992	0.989	0.985	0.978	0.988	0.988	0.983	0.987	0.981	0.988	0.982	0.99	0.985	0.983	0.988	0.985	0.991	0.988	0.99
train	ecoliae	test ecoliaa	pred_with	0	2	totp	2420	2420	2577	3994	4761	5766	6818	7830	8764	9888	10728	11673	12610	13615	14654	15550	16645	17415	18488	19501	20514	21534	22577	23159	24434	25316	25999	26964	28124	29275	29999	30967	32150	33015	33929	35159	36107	37269	38338	39112	40275	41296	42438
train	ecoliae	test ecoliaa	pred_with	0	2	tnr	0.928	0.928	0.94	0.947	0.95	0.944	0.949	0.954	0.959	0.963	0.96	0.965	0.966	0.971	0.962	0.966	0.965	0.969	0.965	0.971	0.969	0.974	0.97	0.973	0.97	0.975	0.979	0.984	0.979	0.981	0.985	0.983	0.987	0.981	0.987	0.981	0.987	0.988	0.987	0.989	0.985	0.989	0.988
train	ecoliae	test ecoliaa	pred_with	0	2	totn	183389	183389	185496	185491	185477	183380	183369	183345	183309	182867	181679	181629	180822	180725	178114	178025	176656	176554	174968	174869	173645	173546	171887	171843	170169	170087	169956	169764	167872	167089	166920	165668	165034	163497	163280	161413	161213	160215	159013	158485	156999	156449	155194
train	ecoliae	test ecoliaa	pred_with	0	4	tpr	0.991	0.991	1	0.999	0.998	0.999	0.992	0.995	0.997	0.997	0.994	0.996	0.999	0.995	0.997	0.998	0.995	0.997	0.992	0.993	0.995	0.995	0.992	0.995	0.996	0.993	0.996	0.992	0.993	0.995	0.991	0.992	0.993	0.992	0.991	0.993	0.988	0.988	0.991	0.987	0.989	0.985	0.986
train	ecoliae	test ecoliaa	pred_with	0	4	totp	2437	2437	2635	4055	4829	5807	6824	7875	8858	10004	10761	11784	12755	13810	14743	15744	16792	17691	18635	19753	20691	21803	22627	23330	24522	25404	26299	27337	28283	29465	30246	31143	32548	33131	34243	35254	36210	37451	38458	39206	40218	41173	42295
train	ecoliae	test ecoliaa	pred_with	0	4	tnr	1	1	0.989	0.987	0.991	0.988	0.993	0.99	0.986	0.985	0.989	0.985	0.981	0.986	0.981	0.977	0.983	0.98	0.985	0.981	0.977	0.975	0.979	0.973	0.971	0.976	0.97	0.976	0.972	0.968	0.973	0.969	0.965	0.969	0.965	0.962	0.968	0.965	0.96	0.964	0.959	0.964	0.96
train	ecoliae	test ecoliaa	pred_with	0	4	totn	197538	197538	195113	193401	193394	191904	191858	190105	188481	187048	187007	185292	183601	183554	181734	179981	179922	178528	178447	176683	175075	173621	173533	171870	170308	170226	168445	168326	166638	164955	164843	163463	161443	161386	159717	158257	158065	156424	154708	154557	152765	152560	150813
train	ecoliae	test ecoliab	pred_with	0	1	tpr	0.985	0.985	0.986	0.991	0.991	0.987	0.996	0.999	0.997	1	0.997	1	0.996	0.999	0.995	0.998	1	0.999	0.992	0.996	0.986	0.993	1	0.995	0.999	1	0.998	1	0.995	0.999	0.996	0.983	0.94	0.924	0.894	0.871	0.845	0.82	0.802	0.786	0.77	0.748	0.73
train	ecoliae	test ecoliab	pred_with	0	1	totp	2552	2552	2730	4219	4953	5904	7079	8085	9057	10200	11082	12113	13039	14163	15008	15901	17069	17870	18691	19895	20619	21919	22917	23469	24716	25752	26444	27637	28366	29612	30395	30818	30849	30861	30885	30901	30930	30972	30989	31032	31070	31108	31129
train	ecoliae	test ecoliab	pred_with	0	1	tnr	0.972	0.972	0.973	0.98	0.984	0.988	0.987	0.983	0.988	0.987	0.991	0.987	0.992	0.989	0.994	0.991	0.988	0.993	0.997	0.995	0.999	0.998	0.994	0.997	0.996	0.993	0.997	0.994	0.999	0.997	0.995	0.989	0.989	0.989	0.989	0.989	0.989	0.989	0.989	0.99	0.99	0.99	0.99
train	ecoliae	test ecoliab	pred_with	0	1	totn	191825	191825	191825	191823	191818	191785	190299	188609	188584	187243	187212	185469	185419	183844	183782	182474	180766	180746	180610	179069	178863	177624	176006	175903	174595	173005	172945	171394	171251	169803	168682	166753	165337	164759	163627	162714	161614	160517	159650	158819	158006	156838	155785
train	ecoliae	test ecoliab	pred_with	0	2	tpr	0.982	0.982	0.98	0.983	0.983	0.991	0.991	0.989	0.985	0.984	0.989	0.985	0.985	0.98	0.992	0.986	0.987	0.983	0.989	0.984	0.989	0.985	0.991	0.988	0.993	0.99	0.986	0.98	0.988	0.988	0.984	0.988	0.984	0.99	0.983	0.991	0.987	0.986	0.987	0.985	0.991	0.987	0.989
train	ecoliae	test ecoliab	pred_with	0	2	totp	2543	2543	2713	4188	4912	5928	7043	8004	8955	10039	10997	11936	12902	13897	14963	15714	16853	17586	18639	19662	20677	21740	22720	23300	24586	25488	26131	27071	28164	29284	30023	30968	32291	33046	33967	35178	36127	37221	38131	38913	39986	41030	42159
train	ecoliae	test ecoliab	pred_with	0	2	tnr	0.929	0.929	0.94	0.947	0.951	0.945	0.951	0.955	0.96	0.963	0.961	0.966	0.966	0.971	0.963	0.967	0.965	0.969	0.965	0.971	0.969	0.975	0.97	0.974	0.971	0.976	0.98	0.985	0.979	0.98	0.984	0.982	0.987	0.982	0.987	0.982	0.987	0.989	0.987	0.989	0.984	0.988	0.987
train	ecoliae	test ecoliab	pred_with	0	2	totn	183373	183373	185419	185403	185388	183366	183354	183334	183288	182817	181541	181478	180598	180509	178035	177939	176546	176458	174842	174737	173525	173425	171835	171760	170153	170053	169944	169753	167812	166997	166859	165621	165038	163577	163342	161511	161331	160498	159306	158784	157167	156580	155376
train	ecoliae	test ecoliab	pred_with	0	4	tpr	0.99	0.99	1	0.995	0.992	0.995	0.981	0.988	0.993	0.995	0.987	0.99	0.993	0.978	0.989	0.993	0.981	0.986	0.975	0.977	0.98	0.983	0.971	0.979	0.983	0.972	0.98	0.967	0.977	0.977	0.968	0.972	0.973	0.968	0.97	0.973	0.961	0.964	0.969	0.96	0.969	0.957	0.96
train	ecoliae	test ecoliab	pred_with	0	4	totp	2563	2563	2768	4238	4956	5951	6972	7991	9020	10152	10969	11994	12999	13867	14918	15816	16755	17650	18370	19518	20498	21685	22258	23079	24328	25035	25985	26716	27847	28959	29530	30468	31912	32311	33514	34525	35183	36375	37437	37944	39108	39773	40948
train	ecoliae	test ecoliab	pred_with	0	4	tnr	1	1	0.99	0.99	0.993	0.991	0.996	0.994	0.99	0.989	0.993	0.991	0.989	0.993	0.99	0.986	0.991	0.988	0.992	0.991	0.988	0.986	0.989	0.986	0.985	0.989	0.986	0.99	0.986	0.985	0.988	0.985	0.984	0.986	0.984	0.982	0.986	0.985	0.981	0.984	0.981	0.985	0.982
train	ecoliae	test ecoliab	pred_with	0	4	totn	197410	197410	195215	193689	193668	192270	192164	190666	189096	187729	187633	186156	184782	184566	183128	181447	181247	179927	179690	178329	177014	175480	175201	174001	172659	172364	171011	170611	169093	167750	167444	166141	164460	164269	162778	161599	161128	159780	158347	157980	156540	155999	154583
train	ecoliae	test ecoliac	pred_with	0	1	tpr	0.992	0.992	0.992	0.995	0.995	0.991	0.997	0.999	0.994	0.999	0.995	0.999	0.992	0.999	0.993	0.995	0.999	0.997	0.987	0.993	0.981	0.986	0.996	0.99	0.996	0.999	0.992	0.998	0.977	0.992	0.977	0.965	0.924	0.906	0.877	0.854	0.829	0.804	0.785	0.768	0.753	0.731	0.713
train	ecoliae	test ecoliac	pred_with	0	1	totp	2554	2554	2712	4186	5012	5964	7027	8077	8978	10083	10899	11954	12736	13932	14753	15716	16949	17721	18482	19696	20302	21616	22795	23246	24617	25685	26251	27537	27835	29351	29856	30305	30316	30321	30338	30349	30359	30366	30375	30385	30406	30419	30427
train	ecoliae	test ecoliac	pred_with	0	1	tnr	0.972	0.972	0.973	0.98	0.984	0.989	0.987	0.984	0.989	0.988	0.992	0.988	0.992	0.991	0.995	0.993	0.99	0.994	0.999	0.997	1	1	0.996	0.999	0.998	0.996	0.999	0.998	1	0.999	0.998	0.996	0.996	0.997	0.997	0.997	0.997	0.997	0.997	0.997	0.997	0.997	0.997
train	ecoliae	test ecoliac	pred_with	0	1	totn	191860	191860	191860	191859	191854	191828	190529	188872	188824	187571	187533	185807	185715	184305	184216	182899	181238	181192	181004	179561	179296	178062	176432	176273	174984	173526	173331	172077	171467	170298	169184	167996	166614	165961	164830	163928	162822	161708	160782	159914	159102	157931	156851
train	ecoliae	test ecoliac	pred_with	0	2	tpr	0.987	0.987	0.976	0.983	0.984	0.993	0.993	0.993	0.988	0.986	0.991	0.985	0.985	0.981	0.992	0.986	0.99	0.986	0.99	0.985	0.989	0.985	0.989	0.987	0.992	0.989	0.984	0.979	0.986	0.987	0.981	0.986	0.981	0.986	0.98	0.99	0.985	0.986	0.988	0.986	0.991	0.988	0.99
train	ecoliae	test ecoliac	pred_with	0	2	totp	2541	2541	2668	4135	4956	5976	7001	8028	8923	9954	10848	11782	12652	13681	14735	15582	16786	17536	18540	19535	20474	21585	22629	23182	24523	25421	26055	26997	28096	29193	29957	30951	32188	32991	33917	35148	36097	37225	38239	39019	40031	41090	42228
train	ecoliae	test ecoliac	pred_with	0	2	tnr	0.929	0.929	0.94	0.947	0.951	0.945	0.95	0.955	0.96	0.963	0.96	0.965	0.965	0.97	0.961	0.966	0.964	0.968	0.964	0.97	0.968	0.974	0.97	0.973	0.971	0.976	0.979	0.985	0.979	0.98	0.985	0.983	0.987	0.982	0.987	0.982	0.987	0.989	0.987	0.989	0.985	0.989	0.988
train	ecoliae	test ecoliac	pred_with	0	2	totn	183333	183333	185437	185429	185419	183326	183321	183313	183259	182783	181501	181420	180579	180499	177967	177876	176453	176385	174786	174685	173492	173379	171833	171776	170161	170075	169948	169772	167895	167087	166891	165690	165056	163519	163297	161464	161297	160406	159150	158701	157169	156674	155492
train	ecoliae	test ecoliac	pred_with	0	4	tpr	0.988	0.988	0.999	0.995	0.987	0.988	0.937	0.967	0.972	0.972	0.93	0.945	0.958	0.908	0.936	0.95	0.906	0.915	0.877	0.889	0.907	0.908	0.877	0.904	0.901	0.873	0.896	0.866	0.883	0.893	0.87	0.887	0.887	0.874	0.88	0.89	0.867	0.874	0.883	0.867	0.88	0.859	0.861
train	ecoliae	test ecoliac	pred_with	0	4	totp	2545	2545	2731	4188	4971	5944	6605	7814	8779	9812	10186	11304	12302	12661	13905	15001	15368	16268	16424	17619	18781	19902	20067	21225	22269	22453	23704	23879	25167	26427	26583	27845	29103	29230	30466	31604	31761	33007	34165	34312	35566	35739	36724
train	ecoliae	test ecoliac	pred_with	0	4	tnr	1	1	0.992	0.993	0.997	0.996	0.999	0.998	0.997	0.997	0.999	0.998	0.997	0.999	0.998	0.997	0.999	0.998	0.999	0.999	0.998	0.998	0.999	0.998	0.997	0.998	0.998	0.999	0.998	0.997	0.998	0.997	0.997	0.998	0.998	0.997	0.998	0.997	0.997	0.998	0.997	0.998	0.998
train	ecoliae	test ecoliac	pred_with	0	4	totn	197425	197425	195701	194371	194323	193150	192781	191579	190323	189279	188799	187688	186604	185854	184743	183610	182812	181924	181131	179941	178946	177680	176884	176068	174826	174026	173125	172182	171194	169918	169114	168164	166727	166196	164998	163978	163019	161810	160811	160080	159130	158119	157010
train	ecoliae	test ecoliad	pred_with	0	1	tpr	0.989	0.989	0.989	0.992	0.994	0.989	0.996	0.999	0.997	1	0.999	0.999	0.997	0.999	0.996	0.999	1	0.999	0.992	0.998	0.991	0.995	1	0.996	0.999	1	0.999	1	0.998	1	0.998	0.992	0.953	0.935	0.907	0.885	0.859	0.834	0.815	0.797	0.781	0.761	0.743
train	ecoliae	test ecoliad	pred_with	0	1	totp	2665	2665	2830	4344	5195	6162	7293	8325	9253	10344	11129	12123	13050	14132	14939	15921	17048	17853	18743	20006	20685	21949	22911	23439	24653	25727	26484	27639	28436	29529	30300	31091	31145	31175	31219	31247	31288	31344	31379	31425	31453	31512	31589
train	ecoliae	test ecoliad	pred_with	0	1	tnr	0.971	0.971	0.972	0.98	0.984	0.989	0.987	0.983	0.988	0.985	0.99	0.986	0.991	0.989	0.994	0.99	0.986	0.991	0.995	0.995	0.999	0.998	0.994	0.996	0.995	0.992	0.996	0.993	0.998	0.994	0.992	0.981	0.981	0.981	0.981	0.981	0.981	0.982	0.982	0.982	0.982	0.982	0.983
train	ecoliae	test ecoliad	pred_with	0	1	totn	191625	191625	191625	191623	191623	191585	190141	188469	188448	186900	186886	185218	185187	183851	183803	182257	180426	180410	180281	179008	178865	177582	175933	175859	174523	172861	172827	171240	171190	169381	168324	165433	164129	163522	162461	161618	160531	159445	158570	157686	156869	155770	154753
train	ecoliae	test ecoliad	pred_with	0	2	tpr	0.987	0.987	0.978	0.982	0.983	0.994	0.994	0.992	0.988	0.989	0.992	0.986	0.986	0.981	0.992	0.986	0.988	0.984	0.988	0.984	0.988	0.984	0.99	0.987	0.993	0.989	0.986	0.98	0.988	0.989	0.985	0.988	0.983	0.988	0.983	0.991	0.986	0.986	0.988	0.987	0.991	0.987	0.989
train	ecoliae	test ecoliad	pred_with	0	2	totp	2660	2660	2798	4298	5141	6193	7275	8265	9170	10231	11056	11964	12911	13885	14881	15715	16852	17590	18655	19740	20637	21719	22694	23219	24497	25454	26138	27073	28155	29203	29910	30973	32151	32946	33840	34976	35925	37041	38045	38887	39895	40868	42068
train	ecoliae	test ecoliad	pred_with	0	2	tnr	0.929	0.929	0.94	0.947	0.952	0.945	0.951	0.956	0.96	0.964	0.961	0.966	0.966	0.971	0.962	0.966	0.965	0.968	0.965	0.971	0.968	0.974	0.971	0.974	0.971	0.976	0.98	0.985	0.979	0.98	0.984	0.983	0.987	0.982	0.987	0.981	0.987	0.989	0.987	0.989	0.986	0.989	0.989
train	ecoliae	test ecoliad	pred_with	0	2	totn	183210	183210	185359	185343	185335	183206	183199	183180	183136	182736	181480	181403	180552	180466	177976	177869	176475	176392	174743	174661	173478	173368	171897	171820	170191	170088	169981	169799	167911	167112	166983	165804	165188	163697	163486	161586	161407	160581	159393	158867	157447	156816	155712
train	ecoliae	test ecoliad	pred_with	0	4	tpr	0.992	0.992	0.999	0.995	0.992	0.998	0.99	0.991	0.993	0.997	0.992	0.994	0.997	0.99	0.993	0.996	0.989	0.99	0.98	0.985	0.988	0.99	0.983	0.989	0.991	0.983	0.986	0.977	0.982	0.986	0.978	0.98	0.983	0.979	0.982	0.983	0.974	0.974	0.978	0.971	0.976	0.967	0.97
train	ecoliae	test ecoliad	pred_with	0	4	totp	2674	2674	2858	4356	5185	6222	7251	8257	9214	10312	11054	12063	13045	14007	14894	15874	16859	17696	18505	19765	20632	21856	22529	23256	24451	25293	26151	27001	27977	29109	29708	30724	32140	32616	33817	34702	35487	36619	37658	38279	39312	40057	41233
train	ecoliae	test ecoliad	pred_with	0	4	tnr	1	1	0.989	0.988	0.992	0.989	0.994	0.993	0.99	0.988	0.992	0.989	0.985	0.99	0.988	0.984	0.989	0.986	0.991	0.988	0.985	0.982	0.986	0.982	0.98	0.985	0.982	0.987	0.983	0.979	0.983	0.981	0.979	0.981	0.979	0.976	0.98	0.979	0.975	0.979	0.975	0.979	0.977
train	ecoliae	test ecoliad	pred_with	0	4	totn	197303	197303	195056	193284	193262	191564	191504	190256	188891	187308	187251	185780	184136	184038	182724	181039	180919	179665	179455	177741	176459	174703	174526	173295	171830	171612	170333	170066	168541	166933	166696	165402	163713	163552	162096	160683	160340	159017	157497	157188	155699	155286	153822
train	ecoliae	test ecoliaf	pred_with	0	1	tpr	0.984	0.984	0.985	0.99	0.992	0.991	0.996	1	1	1	1	1	1	1	0.999	1	1	1	1	1	1	1	1	1	1	1	1	1	1	1	1	1	1	1	1	0.997	0.994	0.99	0.988	0.986	0.983	0.98	0.978
train	ecoliae	test ecoliaf	pred_with	0	1	totp	2509	2509	2673	4263	5120	6082	7187	8226	9286	10365	11200	12185	13083	14274	15189	16101	17210	17994	18920	20051	20951	22088	22936	23592	24784	25825	26605	27704	28599	29736	30634	31495	32903	33533	34667	35494	36506	37522	38346	39215	39917	40915	41850
train	ecoliae	test ecoliaf	pred_with	0	1	tnr	0.966	0.966	0.967	0.975	0.979	0.984	0.981	0.976	0.982	0.978	0.983	0.978	0.983	0.98	0.985	0.981	0.977	0.981	0.986	0.982	0.987	0.984	0.977	0.981	0.98	0.974	0.978	0.909	0.913	0.55	0.367	0.215	0.216	0.217	0.219	0.219	0.22	0.221	0.221	0.222	0.223	0.223	0.224
train	ecoliae	test ecoliaf	pred_with	0	1	totn	190755	190755	190755	190754	190754	190737	189058	187231	187231	185555	185550	183711	183707	182093	182071	180341	178584	178584	178584	176791	176791	175079	173015	173015	171661	169575	169575	156548	156548	93609	62117	36165	36165	36165	36156	36060	35936	35796	35700	35605	35481	35344	35203
train	ecoliae	test ecoliaf	pred_with	0	2	tpr	0.973	0.973	0.959	0.97	0.972	0.984	0.985	0.984	0.98	0.981	0.985	0.98	0.981	0.975	0.987	0.982	0.984	0.98	0.984	0.98	0.983	0.977	0.985	0.982	0.99	0.986	0.981	0.976	0.985	0.985	0.98	0.985	0.981	0.987	0.981	0.989	0.985	0.984	0.986	0.983	0.989	0.987	0.988
train	ecoliae	test ecoliaf	pred_with	0	2	totp	2480	2480	2602	4175	5015	6042	7107	8097	9099	10167	11039	11947	12838	13911	15009	15807	16942	17641	18613	19648	20593	21578	22592	23156	24544	25459	26107	27028	28183	29303	30024	31029	32288	33107	34006	35198	36195	37299	38276	39095	40165	41187	42310
train	ecoliae	test ecoliaf	pred_with	0	2	tnr	0.928	0.928	0.939	0.947	0.951	0.945	0.95	0.955	0.96	0.963	0.961	0.966	0.966	0.972	0.963	0.967	0.966	0.969	0.965	0.971	0.969	0.974	0.97	0.973	0.971	0.976	0.979	0.984	0.978	0.98	0.984	0.982	0.987	0.982	0.987	0.981	0.987	0.989	0.987	0.989	0.985	0.989	0.988
train	ecoliae	test ecoliaf	pred_with	0	2	totn	183254	183254	185279	185261	185244	183225	183216	183193	183135	182700	181437	181364	180563	180450	177977	177885	176539	176454	174832	174736	173467	173315	171746	171654	170059	169933	169801	169623	167689	166881	166704	165508	164938	163416	163172	161324	161185	160277	159093	158531	157013	156481	155326
train	ecoliae	test ecoliaf	pred_with	0	4	tpr	0.993	0.993	0.998	0.997	0.996	0.997	0.993	0.996	0.998	0.999	0.998	0.999	0.999	0.997	0.999	0.999	0.998	0.999	0.997	0.998	0.999	0.998	0.997	0.998	0.999	0.997	0.998	0.997	0.998	0.998	0.997	0.997	0.996	0.995	0.996	0.997	0.994	0.994	0.996	0.994	0.996	0.994	0.994
train	ecoliae	test ecoliaf	pred_with	0	4	totp	2532	2532	2707	4292	5138	6121	7165	8190	9265	10356	11180	12175	13081	14238	15191	16089	17183	17978	18863	20010	20924	22043	22859	23551	24751	25740	26564	27622	28532	29689	30532	31387	32782	33370	34548	35479	36527	37681	38653	39551	40441	41481	42566
train	ecoliae	test ecoliaf	pred_with	0	4	tnr	1	1	0.987	0.986	0.99	0.986	0.991	0.987	0.983	0.98	0.985	0.98	0.976	0.982	0.977	0.972	0.978	0.973	0.978	0.974	0.97	0.968	0.972	0.966	0.963	0.968	0.961	0.967	0.962	0.958	0.963	0.958	0.955	0.958	0.952	0.949	0.955	0.953	0.947	0.952	0.944	0.951	0.946
train	ecoliae	test ecoliaf	pred_with	0	4	totn	197451	197451	194684	192950	192939	191067	191037	189293	187523	185894	185878	184137	182383	182354	180611	178749	178734	177095	177054	175327	173636	172170	172138	170445	168705	168653	166647	166606	164840	163116	163061	161382	159529	159487	157465	156054	155966	154445	152575	152509	150529	150434	148777
train	ecoliae	test ecoliag	pred_with	0	1	tpr	0.992	0.992	0.993	0.995	0.996	0.99	0.994	0.998	0.995	0.999	0.999	1	0.994	0.998	0.994	0.998	0.999	0.997	0.987	0.993	0.972	0.986	0.997	0.985	0.993	0.998	0.987	0.996	0.975	0.985	0.969	0.95	0.912	0.896	0.868	0.846	0.821	0.794	0.775	0.759	0.743	0.722	0.704
train	ecoliae	test ecoliag	pred_with	0	1	totp	515	515	554	841	993	1184	1402	1601	1832	2076	2250	2456	2652	2938	3104	3298	3595	3782	3945	4206	4284	4573	4813	4880	5159	5389	5497	5764	5808	6058	6146	6222	6223	6223	6223	6223	6224	6225	6228	6229	6229	6232	6232
train	ecoliae	test ecoliag	pred_with	0	1	tnr	0.972	0.972	0.973	0.98	0.984	0.989	0.987	0.983	0.989	0.987	0.991	0.987	0.992	0.99	0.994	0.992	0.99	0.995	0.999	0.998	1	1	0.998	1	1	0.997	1	0.999	1	1	0.999	0.998	0.998	0.998	0.998	0.998	0.998	0.998	0.999	0.999	0.999	0.999	0.999
train	ecoliae	test ecoliag	pred_with	0	1	totn	39681	39681	39681	39681	39681	39673	39388	39067	39061	38736	38736	38369	38353	37995	37982	37704	37338	37329	37292	37015	36920	36690	36432	36371	36125	35819	35758	35496	35366	35166	34957	34725	34450	34331	34109	33921	33698	33439	33247	33071	32900	32648	32430
train	ecoliae	test ecoliag	pred_with	0	2	tpr	0.992	0.992	0.984	0.988	0.989	0.996	0.994	0.995	0.993	0.992	0.995	0.994	0.994	0.988	0.995	0.994	0.992	0.99	0.995	0.992	0.993	0.991	0.992	0.991	0.994	0.992	0.99	0.983	0.992	0.99	0.986	0.99	0.988	0.989	0.984	0.993	0.991	0.989	0.99	0.99	0.995	0.992	0.994
train	ecoliae	test ecoliag	pred_with	0	2	totp	515	515	549	835	986	1191	1403	1596	1828	2062	2242	2442	2654	2909	3107	3284	3570	3756	3975	4201	4380	4594	4791	4909	5162	5357	5510	5689	5909	6091	6252	6483	6740	6871	7053	7303	7507	7751	7956	8127	8340	8568	8802
train	ecoliae	test ecoliag	pred_with	0	2	tnr	0.924	0.924	0.936	0.942	0.946	0.94	0.945	0.949	0.955	0.958	0.955	0.96	0.961	0.967	0.958	0.963	0.963	0.968	0.964	0.97	0.968	0.973	0.97	0.973	0.971	0.976	0.98	0.985	0.98	0.98	0.985	0.983	0.988	0.981	0.987	0.981	0.987	0.988	0.987	0.989	0.985	0.989	0.989
train	ecoliae	test ecoliag	pred_with	0	2	totn	37707	37707	38152	38151	38150	37706	37703	37703	37698	37589	37320	37316	37155	37134	36619	36615	36325	36315	35979	35964	35729	35714	35407	35397	35076	35065	35049	35011	34655	34489	34460	34205	34083	33742	33702	33323	33303	33105	32847	32741	32443	32328	32114
train	ecoliae	test ecoliag	pred_with	0	4	tpr	0.987	0.987	1	0.996	0.987	0.987	0.98	0.99	0.991	0.995	0.987	0.987	0.993	0.973	0.988	0.993	0.979	0.988	0.973	0.974	0.98	0.987	0.973	0.981	0.984	0.971	0.979	0.964	0.972	0.974	0.962	0.967	0.971	0.965	0.969	0.971	0.958	0.961	0.969	0.96	0.967	0.954	0.957
train	ecoliae	test ecoliag	pred_with	0	4	totp	512	512	558	842	984	1180	1383	1588	1825	2069	2223	2426	2649	2866	3085	3282	3525	3748	3887	4126	4322	4576	4696	4862	5112	5243	5450	5576	5795	5994	6103	6336	6624	6698	6941	7142	7257	7535	7785	7880	8106	8240	8472
train	ecoliae	test ecoliag	pred_with	0	4	tnr	1	1	0.991	0.99	0.994	0.991	0.996	0.993	0.991	0.989	0.993	0.99	0.988	0.993	0.989	0.985	0.991	0.99	0.993	0.992	0.99	0.988	0.991	0.988	0.986	0.989	0.987	0.99	0.987	0.985	0.988	0.987	0.986	0.988	0.987	0.984	0.987	0.987	0.984	0.987	0.984	0.987	0.986
train	ecoliae	test ecoliag	pred_with	0	4	totn	40810	40810	40398	40080	40070	39778	39766	39461	39123	38825	38805	38492	38181	38122	37803	37458	37407	37144	37083	36786	36537	36239	36169	35923	35627	35552	35295	35204	34904	34656	34575	34338	34025	33980	33704	33437	33328	33051	32766	32684	32405	32284	32022
train	ecoliaf	test ecoliaa	pred_with	0	1	tpr	0.994	0.994	0.985	0.989	0.987	0.994	0.987	0.993	0.985	0.993	0.978	0.988	0.964	0.981	0.957	0.972	0.979	0.944	0.955	0.917	0.955	0.909	0.921	0.944	0.903	0.937	0.895	0.916	0.884	0.885	0.88	0.863	0.839	0.817	0.791	0.768	0.746	0.726	0.708	0.691	0.672	0.656	0.645
train	ecoliaf	test ecoliaa	pred_with	0	1	totp	2445	2445	2597	3794	4775	5641	6787	7513	8342	9668	10377	11533	12228	13387	14097	15256	16524	16764	18234	18234	19908	19908	21132	22543	22543	23984	23984	25514	25514	26511	27198	27600	27601	27603	27605	27606	27606	27607	27608	27608	27608	27609	27806
train	ecoliaf	test ecoliaa	pred_with	0	1	tnr	0.963	0.963	0.977	0.983	0.988	0.986	0.992	0.988	0.992	0.992	0.996	0.995	0.999	0.996	1	0.999	0.999	1	1	1	1	1	1	1	1	1	1	1	1	1	1	1	1	1	1	1	1	1	1	1	1	1	1
train	ecoliaf	test ecoliaa	pred_with	0	1	totn	190167	190167	192918	192914	192893	191623	191566	190131	190055	188810	188648	187401	187079	185647	185267	184061	182877	182245	180908	180107	179151	178083	177055	176110	175010	174396	173198	172137	171110	170021	169048	167999	167054	166196	165060	164040	162951	161969	161003	160013	158914	157868	156878
train	ecoliaf	test ecoliaa	pred_with	0	2	tpr	0.965	0.965	0.964	0.973	0.991	0.992	0.991	0.99	0.987	0.987	0.993	0.991	0.993	0.991	0.988	0.992	0.986	0.984	0.987	0.986	0.996	0.994	0.991	0.988	0.992	0.992	0.992	0.989	0.994	0.992	0.988	0.984	0.99	0.987	0.983	0.99	0.986	0.988	0.991	0.987	0.989	0.987	0.99
train	ecoliaf	test ecoliaa	pred_with	0	2	totp	2373	2373	2542	3735	4797	5631	6818	7490	8362	9613	10534	11567	12596	13522	14555	15562	16645	17462	18833	19612	20747	21765	22717	23586	24774	25396	26574	27528	28695	29714	30568	31463	32597	33321	34306	35578	36511	37540	38608	39450	40616	41549	42681
train	ecoliaf	test ecoliaa	pred_with	0	2	tnr	0.952	0.952	0.952	0.954	0.94	0.944	0.949	0.953	0.957	0.959	0.955	0.96	0.959	0.958	0.964	0.959	0.965	0.967	0.965	0.967	0.958	0.963	0.968	0.973	0.972	0.973	0.972	0.978	0.972	0.978	0.98	0.985	0.979	0.983	0.987	0.981	0.986	0.985	0.983	0.988	0.987	0.991	0.987
train	ecoliaf	test ecoliaa	pred_with	0	2	totn	187960	187960	187952	187175	183386	183385	183369	183355	183322	182534	180913	180881	179567	178617	178560	176762	176656	176187	174555	174088	171596	171546	171472	171396	170156	169713	168390	168288	166341	166272	165726	165578	163575	163439	162900	160926	160770	159506	158314	158166	156927	156402	154865
train	ecoliaf	test ecoliaa	pred_with	0	4	tpr	0.991	0.991	1	0.998	0.991	0.997	0.997	0.992	0.995	0.98	0.99	0.991	0.995	0.988	0.988	0.991	0.976	0.987	0.985	0.972	0.983	0.983	0.97	0.979	0.982	0.976	0.981	0.981	0.985	0.976	0.978	0.967	0.975	0.978	0.967	0.974	0.973	0.964	0.966	0.957	0.965	0.968	0.959
train	ecoliaf	test ecoliaa	pred_with	0	4	totp	2437	2437	2635	3828	4797	5657	6858	7500	8426	9540	10499	11570	12620	13473	14551	15551	16475	17527	18807	19336	20481	21537	22253	23384	24525	24963	26281	27318	28441	29252	30252	30928	32098	33037	33772	34983	36015	36623	37654	38231	39605	40749	41308
train	ecoliaf	test ecoliaa	pred_with	0	4	tnr	1	1	0.99	0.99	0.995	0.99	0.99	0.993	0.99	0.996	0.992	0.99	0.987	0.991	0.99	0.987	0.992	0.988	0.988	0.991	0.988	0.986	0.99	0.987	0.985	0.988	0.986	0.984	0.98	0.984	0.983	0.987	0.983	0.98	0.985	0.981	0.98	0.983	0.982	0.985	0.981	0.978	0.982
train	ecoliaf	test ecoliaa	pred_with	0	4	totn	197538	197538	195480	194166	194133	192466	191116	191072	189646	189492	187959	186478	184808	184710	183441	181970	181705	180064	178793	178521	176967	175565	175255	173799	172409	172236	170767	169407	167665	167388	166156	165789	164293	162965	162562	161016	159691	159316	158086	157673	155904	154460	154030
train	ecoliaf	test ecoliab	pred_with	0	1	tpr	0.995	0.995	0.983	0.987	0.982	0.991	0.978	0.994	0.985	0.993	0.981	0.99	0.963	0.979	0.954	0.979	0.983	0.953	0.972	0.932	0.957	0.908	0.928	0.947	0.906	0.949	0.909	0.924	0.894	0.898	0.889	0.869	0.843	0.822	0.796	0.774	0.752	0.734	0.717	0.699	0.682	0.663	0.656
train	ecoliaf	test ecoliab	pred_with	0	1	totp	2576	2576	2720	3975	4910	5778	6953	7713	8530	9829	10654	11820	12542	13639	14339	15532	16786	17044	18617	18617	20041	20041	21378	22733	22733	24431	24431	25837	25837	26907	27476	27782	27782	27782	27782	27783	27783	27783	27784	27785	27786	27786	28119
train	ecoliaf	test ecoliab	pred_with	0	1	tnr	0.962	0.962	0.978	0.984	0.989	0.986	0.992	0.988	0.992	0.991	0.996	0.995	0.999	0.996	1	0.999	0.999	1	1	1	1	1	1	1	1	1	1	1	1	1	1	1	1	1	1	1	1	1	1	1	1	1	1
train	ecoliaf	test ecoliab	pred_with	0	1	totn	189950	189950	192807	192803	192767	191471	191366	189916	189836	188469	188334	187124	186764	185374	184971	183894	182669	182106	180843	180018	179047	177924	176954	175986	174886	174234	173097	172015	171070	170009	169066	167974	166998	166160	165065	164078	163016	162088	161214	160241	159197	158081	157093
train	ecoliaf	test ecoliab	pred_with	0	2	tpr	0.964	0.964	0.964	0.975	0.99	0.991	0.991	0.99	0.987	0.987	0.992	0.99	0.993	0.993	0.99	0.992	0.987	0.985	0.991	0.99	0.996	0.995	0.992	0.989	0.993	0.992	0.992	0.989	0.994	0.992	0.99	0.985	0.992	0.988	0.984	0.992	0.988	0.989	0.991	0.988	0.989	0.986	0.989
train	ecoliaf	test ecoliab	pred_with	0	2	totp	2498	2498	2668	3925	4946	5776	7043	7682	8542	9767	10775	11824	12929	13830	14878	15745	16853	17633	18978	19773	20866	21957	22858	23737	24924	25540	26686	27660	28747	29709	30583	31514	32689	33384	34344	35581	36498	37443	38413	39231	40329	41287	42406
train	ecoliaf	test ecoliab	pred_with	0	2	tnr	0.952	0.952	0.953	0.955	0.94	0.944	0.951	0.954	0.958	0.96	0.955	0.961	0.96	0.959	0.965	0.959	0.965	0.967	0.964	0.966	0.958	0.964	0.969	0.973	0.973	0.974	0.973	0.978	0.972	0.977	0.98	0.985	0.98	0.984	0.987	0.982	0.987	0.986	0.983	0.988	0.987	0.99	0.986
train	ecoliaf	test ecoliab	pred_with	0	2	totn	187911	187911	187903	187087	183368	183367	183354	183341	183304	182429	180707	180672	179404	178502	178447	176641	176546	176108	174420	173967	171509	171477	171410	171324	170139	169671	168394	168291	166266	166179	165698	165539	163653	163510	162968	161105	160960	159797	158583	158427	157100	156517	155004
train	ecoliaf	test ecoliab	pred_with	0	4	tpr	0.99	0.99	1	0.996	0.986	0.991	0.989	0.978	0.986	0.944	0.963	0.97	0.98	0.957	0.959	0.975	0.942	0.96	0.958	0.937	0.949	0.951	0.928	0.938	0.943	0.93	0.942	0.94	0.954	0.934	0.941	0.921	0.928	0.939	0.92	0.93	0.929	0.914	0.92	0.903	0.917	0.92	0.906
train	ecoliaf	test ecoliab	pred_with	0	4	totp	2563	2563	2767	4012	4929	5778	7034	7589	8539	9346	10458	11586	12758	13333	14413	15468	16089	17170	18341	18713	19880	20997	21379	22514	23665	23962	25334	26288	27582	27976	29088	29459	30599	31744	32092	33366	34322	34609	35638	35877	37371	38532	38822
train	ecoliaf	test ecoliab	pred_with	0	4	tnr	1	1	0.992	0.992	0.997	0.993	0.993	0.996	0.994	0.999	0.997	0.996	0.993	0.996	0.996	0.993	0.997	0.995	0.995	0.997	0.995	0.994	0.996	0.995	0.994	0.996	0.994	0.994	0.992	0.995	0.993	0.995	0.994	0.993	0.995	0.993	0.993	0.995	0.994	0.995	0.993	0.993	0.995
train	ecoliaf	test ecoliab	pred_with	0	4	totn	197410	197410	195605	194391	194337	192738	191619	191522	190257	189823	188648	187283	185684	185359	184263	182895	182313	181136	179858	179405	178170	176842	176256	175116	173840	173487	172105	171030	169789	169134	167947	167228	166056	164975	164228	162976	161888	161247	160211	159476	158155	156966	156271
train	ecoliaf	test ecoliac	pred_with	0	1	tpr	0.998	0.998	0.986	0.989	0.987	0.994	0.985	0.994	0.983	0.99	0.971	0.983	0.957	0.974	0.936	0.972	0.977	0.945	0.955	0.916	0.943	0.893	0.902	0.929	0.886	0.929	0.889	0.908	0.877	0.883	0.87	0.854	0.828	0.806	0.781	0.762	0.739	0.722	0.704	0.687	0.669	0.652	0.64
train	ecoliaf	test ecoliac	pred_with	0	1	totp	2569	2569	2696	3932	4976	5833	6938	7685	8444	9683	10406	11616	12235	13324	13836	15274	16574	16804	18158	18158	19576	19576	20717	22216	22216	23879	23879	25336	25336	26433	26909	27315	27315	27315	27315	27316	27317	27317	27317	27317	27318	27319	27431
train	ecoliaf	test ecoliac	pred_with	0	1	tnr	0.963	0.963	0.977	0.983	0.988	0.988	0.993	0.989	0.993	0.992	0.996	0.996	0.999	0.997	1	0.999	0.999	1	1	1	1	1	1	1	1	1	1	1	1	1	1	1	1	1	1	1	1	1	1	1	1	1	1
train	ecoliaf	test ecoliac	pred_with	0	1	totn	190174	190174	192692	192687	192666	191708	191632	190134	190035	188778	188569	187383	187037	185797	185217	184061	182802	182214	180975	180169	179240	178072	177016	176065	174914	174284	173124	172085	171105	170050	169058	167991	166999	166090	164996	164106	162995	162121	161167	160197	159154	158092	157105
train	ecoliaf	test ecoliac	pred_with	0	2	tpr	0.962	0.962	0.961	0.975	0.993	0.993	0.993	0.993	0.99	0.989	0.994	0.991	0.994	0.994	0.992	0.993	0.99	0.988	0.991	0.99	0.996	0.994	0.99	0.987	0.991	0.991	0.991	0.988	0.993	0.99	0.987	0.983	0.989	0.984	0.982	0.99	0.986	0.99	0.991	0.988	0.989	0.987	0.99
train	ecoliaf	test ecoliac	pred_with	0	2	totp	2476	2476	2626	3876	5002	5825	7001	7680	8507	9676	10652	11712	12703	13606	14655	15612	16786	17563	18850	19624	20663	21790	22751	23618	24860	25465	26637	27561	28676	29623	30523	31433	32621	33345	34342	35524	36478	37472	38462	39303	40388	41338	42450
train	ecoliaf	test ecoliac	pred_with	0	2	tnr	0.952	0.952	0.953	0.955	0.94	0.944	0.95	0.953	0.958	0.959	0.955	0.96	0.958	0.958	0.963	0.958	0.964	0.966	0.964	0.965	0.957	0.963	0.968	0.973	0.973	0.974	0.973	0.979	0.972	0.978	0.98	0.986	0.98	0.984	0.987	0.981	0.987	0.985	0.983	0.988	0.987	0.991	0.987
train	ecoliaf	test ecoliac	pred_with	0	2	totn	187967	187967	187959	187158	183330	183326	183321	183316	183285	182383	180705	180661	179315	178418	178375	176519	176453	176015	174401	173904	171568	171527	171432	171350	170144	169746	168514	168406	166395	166290	165747	165594	163630	163445	162909	161027	160869	159673	158444	158315	157103	156620	155150
train	ecoliaf	test ecoliac	pred_with	0	4	tpr	0.988	0.988	0.993	0.99	0.975	0.983	0.968	0.916	0.962	0.868	0.885	0.901	0.923	0.872	0.864	0.881	0.822	0.854	0.858	0.826	0.838	0.846	0.81	0.815	0.828	0.809	0.821	0.827	0.845	0.817	0.82	0.795	0.813	0.831	0.806	0.818	0.82	0.803	0.813	0.795	0.806	0.808	0.79
train	ecoliaf	test ecoliac	pred_with	0	4	totp	2545	2545	2713	3936	4913	5766	6822	7084	8260	8493	9479	10647	11797	11937	12774	13847	13943	15179	16316	16366	17390	18551	18609	19505	20760	20795	22057	23069	24406	24458	25357	25413	26820	28147	28189	29348	30339	30384	31552	31606	32910	33846	33870
train	ecoliaf	test ecoliac	pred_with	0	4	tnr	1	1	0.994	0.994	0.999	0.997	0.998	0.999	0.998	1	1	0.999	0.999	0.999	1	0.999	1	1	0.999	1	1	0.999	1	1	0.999	1	0.999	0.999	0.999	0.999	0.999	1	0.999	0.999	0.999	0.999	0.999	0.999	0.999	1	0.999	0.999	1
train	ecoliaf	test ecoliac	pred_with	0	4	totn	197425	197425	196071	194860	194772	193567	192566	192144	191118	190158	189214	188052	186977	186214	185138	184142	182998	182155	180878	180122	179186	177959	176961	175997	174833	174238	173041	171998	170972	169972	168956	167949	166924	165987	164935	164016	162887	162058	161067	160151	159082	158014	157057
train	ecoliaf	test ecoliad	pred_with	0	1	tpr	0.994	0.994	0.987	0.99	0.988	0.993	0.982	0.995	0.986	0.995	0.984	0.989	0.966	0.985	0.967	0.982	0.986	0.969	0.975	0.936	0.965	0.915	0.93	0.961	0.918	0.95	0.909	0.934	0.904	0.907	0.899	0.88	0.855	0.834	0.808	0.787	0.764	0.746	0.728	0.709	0.691	0.674	0.661
train	ecoliaf	test ecoliad	pred_with	0	1	totp	2681	2681	2825	4070	5165	6061	7192	7978	8768	10026	10751	11842	12599	13684	14459	15583	16808	17309	18746	18763	20192	20192	21415	23027	23027	24449	24449	26087	26087	27090	27696	28110	28112	28112	28112	28112	28112	28113	28119	28120	28122	28123	28215
train	ecoliaf	test ecoliad	pred_with	0	1	tnr	0.962	0.962	0.976	0.983	0.988	0.986	0.992	0.988	0.992	0.992	0.996	0.995	0.999	0.996	1	0.997	0.997	1	1	1	1	1	1	1	1	1	1	1	1	1	1	1	1	1	1	1	1	1	1	1	1	1	1
train	ecoliaf	test ecoliad	pred_with	0	1	totn	189739	189739	192487	192480	192460	191167	191080	189710	189634	188422	188303	187022	186708	185329	185036	183650	182444	182124	180751	179934	179055	177916	176966	176006	174900	174242	173064	172032	171107	170081	169136	167988	167069	166240	165165	164241	163161	162251	161336	160308	159277	158253	157255
train	ecoliaf	test ecoliad	pred_with	0	2	tpr	0.968	0.968	0.966	0.975	0.993	0.993	0.994	0.993	0.989	0.99	0.994	0.991	0.992	0.993	0.991	0.993	0.988	0.987	0.99	0.989	0.996	0.994	0.992	0.988	0.992	0.992	0.993	0.99	0.995	0.993	0.99	0.986	0.991	0.987	0.985	0.992	0.988	0.989	0.992	0.989	0.989	0.986	0.99
train	ecoliaf	test ecoliad	pred_with	0	2	totp	2609	2609	2763	4012	5190	6064	7275	7962	8793	9979	10857	11860	12940	13790	14817	15754	16852	17631	19024	19845	20851	21947	22826	23683	24880	25519	26728	27647	28717	29678	30513	31496	32567	33263	34241	35402	36330	37277	38294	39197	40212	41115	42259
train	ecoliaf	test ecoliad	pred_with	0	2	tnr	0.952	0.952	0.953	0.955	0.941	0.945	0.951	0.954	0.958	0.96	0.955	0.961	0.959	0.959	0.964	0.959	0.965	0.966	0.965	0.967	0.958	0.964	0.969	0.974	0.973	0.974	0.973	0.979	0.972	0.978	0.98	0.986	0.98	0.984	0.987	0.981	0.987	0.985	0.983	0.989	0.988	0.99	0.988
train	ecoliaf	test ecoliad	pred_with	0	2	totn	187831	187831	187820	187018	183208	183206	183199	183186	183151	182325	180663	180621	179317	178413	178372	176558	176475	176005	174382	173943	171611	171568	171501	171403	170168	169706	168495	168391	166430	166374	165869	165711	163776	163643	163091	161194	161042	159910	158673	158547	157351	156783	155345
train	ecoliaf	test ecoliad	pred_with	0	4	tpr	0.992	0.992	0.998	0.996	0.986	0.993	0.993	0.985	0.991	0.965	0.977	0.98	0.99	0.975	0.979	0.981	0.956	0.969	0.966	0.947	0.964	0.967	0.948	0.955	0.962	0.951	0.958	0.962	0.967	0.951	0.954	0.936	0.949	0.956	0.94	0.951	0.949	0.935	0.944	0.929	0.935	0.94	0.928
train	ecoliaf	test ecoliad	pred_with	0	4	totp	2674	2674	2856	4095	5156	6060	7268	7902	8809	9730	10668	11723	12909	13537	14646	15567	16298	17314	18567	18999	20183	21347	21813	22901	24125	24475	25791	26877	27917	28399	29392	29896	31202	32210	32675	33935	34892	35240	36458	36832	38020	39212	39629
train	ecoliaf	test ecoliad	pred_with	0	4	tnr	1	1	0.992	0.99	0.995	0.992	0.992	0.995	0.993	0.998	0.996	0.994	0.991	0.994	0.994	0.992	0.996	0.994	0.993	0.996	0.993	0.992	0.994	0.993	0.991	0.993	0.992	0.991	0.989	0.992	0.991	0.994	0.991	0.989	0.992	0.99	0.99	0.992	0.989	0.992	0.99	0.988	0.99
train	ecoliaf	test ecoliad	pred_with	0	4	totn	197303	197303	195526	193853	193799	192354	191111	191045	189726	189456	188310	186981	185257	185035	183868	182651	182201	180987	179579	179177	177838	176437	175957	174787	173435	173131	171718	170579	169344	168809	167630	166993	165685	164522	163912	162612	161528	160965	159687	159032	157743	156348	155767
train	ecoliaf	test ecoliae	pred_with	0	1	tpr	0.994	0.994	0.984	0.988	0.985	0.991	0.982	0.995	0.988	0.992	0.979	0.991	0.969	0.986	0.964	0.981	0.985	0.966	0.977	0.938	0.963	0.912	0.928	0.958	0.916	0.952	0.909	0.931	0.899	0.902	0.897	0.881	0.856	0.836	0.808	0.787	0.765	0.747	0.73	0.71	0.692	0.675	0.661
train	ecoliaf	test ecoliae	pred_with	0	1	totp	2497	2497	2650	3834	4917	5755	6785	7530	8348	9637	10410	11566	12329	13473	14212	15394	16672	17194	18623	18632	19992	19992	21280	22928	22928	24438	24438	26039	26039	27043	27766	28194	28195	28195	28195	28196	28197	28198	28200	28200	28201	28202	28296
train	ecoliaf	test ecoliae	pred_with	0	1	tnr	0.962	0.962	0.977	0.983	0.989	0.986	0.991	0.988	0.992	0.992	0.996	0.995	0.999	0.996	1	0.997	0.997	1	1	1	1	1	1	1	1	1	1	1	1	1	1	1	1	1	1	1	1	1	1	1	1	1	1
train	ecoliaf	test ecoliae	pred_with	0	1	totn	190078	190078	192865	192862	192835	191473	191406	190055	189988	188707	188564	187329	187043	185581	185242	183817	182547	182199	180923	180130	179216	178056	177043	176054	174949	174307	173093	171993	170999	169977	168993	167955	167030	166209	165042	164132	163079	162203	161324	160262	159211	158189	157146
train	ecoliaf	test ecoliae	pred_with	0	2	tpr	0.952	0.952	0.949	0.962	0.99	0.989	0.989	0.988	0.987	0.987	0.994	0.992	0.993	0.992	0.989	0.992	0.987	0.985	0.988	0.987	0.996	0.994	0.991	0.987	0.992	0.992	0.993	0.99	0.994	0.993	0.99	0.986	0.991	0.988	0.985	0.992	0.989	0.989	0.992	0.988	0.988	0.987	0.99
train	ecoliaf	test ecoliae	pred_with	0	2	totp	2391	2391	2556	3732	4940	5747	6827	7474	8339	9587	10564	11577	12628	13560	14578	15568	16708	17523	18831	19603	20683	21806	22734	23606	24834	25457	26679	27682	28808	29765	30643	31536	32630	33330	34375	35543	36467	37343	38307	39206	40274	41224	42377
train	ecoliaf	test ecoliae	pred_with	0	2	tnr	0.952	0.952	0.953	0.955	0.94	0.944	0.949	0.952	0.957	0.959	0.955	0.96	0.958	0.958	0.963	0.958	0.964	0.966	0.964	0.965	0.957	0.963	0.968	0.973	0.972	0.973	0.973	0.978	0.972	0.977	0.98	0.985	0.98	0.984	0.987	0.981	0.987	0.985	0.983	0.989	0.987	0.99	0.987
train	ecoliaf	test ecoliae	pred_with	0	2	totn	188076	188076	188060	187198	183330	183318	183301	183286	183266	182432	180811	180778	179438	178553	178493	176641	176552	176089	174392	173896	171476	171439	171357	171242	170029	169593	168399	168307	166230	166168	165646	165508	163668	163547	163000	161119	160989	159837	158623	158460	157193	156685	155174
train	ecoliaf	test ecoliae	pred_with	0	4	tpr	0.99	0.99	0.996	0.994	0.982	0.993	0.995	0.99	0.995	0.98	0.986	0.987	0.992	0.983	0.983	0.987	0.967	0.978	0.978	0.964	0.972	0.976	0.96	0.967	0.971	0.963	0.97	0.973	0.976	0.963	0.966	0.952	0.961	0.97	0.955	0.96	0.959	0.949	0.954	0.941	0.951	0.957	0.946
train	ecoliaf	test ecoliae	pred_with	0	4	totp	2487	2487	2683	3858	4901	5770	6872	7491	8410	9514	10481	11525	12627	13429	14492	15483	16366	17410	18639	19136	20195	21405	22016	23129	24306	24715	26074	27216	28268	28875	29916	30447	31634	32729	33352	34392	35348	35810	36874	37374	38736	39974	40513
train	ecoliaf	test ecoliae	pred_with	0	4	tnr	1	1	0.991	0.99	0.996	0.993	0.991	0.995	0.99	0.996	0.994	0.992	0.989	0.993	0.992	0.989	0.994	0.991	0.99	0.993	0.991	0.988	0.992	0.99	0.988	0.99	0.988	0.987	0.986	0.989	0.988	0.991	0.988	0.985	0.988	0.986	0.985	0.988	0.986	0.989	0.986	0.984	0.987
train	ecoliaf	test ecoliae	pred_with	0	4	totn	197487	197487	195435	194204	194137	192799	191428	191385	189715	189560	188319	186837	185185	185044	183710	182285	181939	180563	179213	178908	177582	175958	175559	174341	172882	172655	171085	169859	168557	168145	166960	166460	165131	163687	163143	161916	160720	160305	159076	158514	157084	155709	155202
train	ecoliaf	test ecoliag	pred_with	0	1	tpr	0.996	0.996	0.993	0.994	0.994	0.996	0.988	0.994	0.984	0.993	0.981	0.991	0.957	0.974	0.94	0.976	0.976	0.928	0.941	0.901	0.943	0.898	0.911	0.922	0.882	0.92	0.88	0.9	0.872	0.882	0.869	0.851	0.827	0.806	0.783	0.765	0.741	0.722	0.704	0.688	0.67	0.652	0.644
train	ecoliaf	test ecoliag	pred_with	0	1	totp	517	517	554	791	991	1154	1394	1525	1718	1986	2171	2399	2543	2797	2923	3217	3512	3520	3815	3815	4164	4164	4420	4653	4653	4965	4965	5261	5261	5497	5593	5674	5674	5674	5674	5674	5674	5674	5674	5674	5674	5674	5722
train	ecoliaf	test ecoliag	pred_with	0	1	tnr	0.964	0.964	0.979	0.985	0.99	0.987	0.993	0.989	0.993	0.992	0.996	0.996	1	0.997	1	1	1	1	1	1	1	1	1	1	1	1	1	1	1	1	1	1	1	1	1	1	1	1	1	1	1	1	1
train	ecoliaf	test ecoliag	pred_with	0	1	totn	39350	39350	39922	39921	39920	39647	39635	39343	39324	38997	38970	38763	38672	38330	38219	38029	37722	37534	37275	37093	36912	36691	36478	36280	36052	35928	35684	35480	35291	35096	34887	34655	34469	34289	34081	33905	33667	33469	33267	33073	32852	32626	32446
train	ecoliaf	test ecoliag	pred_with	0	2	tpr	0.977	0.977	0.971	0.976	0.996	0.996	0.994	0.995	0.995	0.992	0.996	0.996	0.997	0.995	0.994	0.996	0.992	0.991	0.995	0.993	0.996	0.994	0.992	0.99	0.994	0.994	0.995	0.993	0.996	0.994	0.993	0.988	0.992	0.988	0.986	0.994	0.991	0.992	0.994	0.992	0.994	0.992	0.995
train	ecoliaf	test ecoliag	pred_with	0	2	totp	507	507	542	777	993	1154	1403	1526	1737	1984	2203	2412	2649	2858	3091	3284	3570	3762	4034	4208	4401	4612	4812	5000	5242	5367	5613	5808	6009	6192	6391	6593	6799	6953	7147	7378	7591	7794	8011	8188	8419	8627	8833
train	ecoliaf	test ecoliag	pred_with	0	2	tnr	0.949	0.949	0.95	0.951	0.935	0.939	0.945	0.947	0.952	0.953	0.95	0.955	0.954	0.954	0.96	0.956	0.963	0.965	0.963	0.965	0.958	0.963	0.969	0.974	0.973	0.974	0.974	0.979	0.972	0.977	0.981	0.987	0.979	0.984	0.987	0.98	0.986	0.984	0.983	0.988	0.987	0.991	0.988
train	ecoliaf	test ecoliag	pred_with	0	2	totn	38724	38724	38720	38544	37707	37706	37703	37703	37702	37495	37161	37160	36902	36701	36697	36341	36325	36234	35892	35802	35352	35342	35330	35320	35073	34993	34746	34737	34317	34306	34223	34193	33757	33731	33624	33234	33209	32951	32699	32682	32429	32323	32049
train	ecoliaf	test ecoliag	pred_with	0	4	tpr	0.987	0.987	0.998	0.997	0.979	0.985	0.989	0.98	0.987	0.944	0.962	0.969	0.981	0.956	0.955	0.975	0.936	0.957	0.957	0.93	0.947	0.954	0.928	0.935	0.943	0.929	0.939	0.938	0.95	0.932	0.936	0.916	0.924	0.934	0.917	0.93	0.926	0.908	0.914	0.896	0.914	0.919	0.905
train	ecoliaf	test ecoliag	pred_with	0	4	totp	512	512	557	794	976	1142	1395	1503	1723	1888	2128	2347	2607	2748	2971	3213	3369	3631	3880	3940	4183	4424	4503	4720	4975	5017	5300	5483	5735	5806	6025	6110	6338	6572	6645	6905	7089	7131	7365	7398	7749	7996	8036
train	ecoliaf	test ecoliag	pred_with	0	4	tnr	1	1	0.993	0.992	0.997	0.993	0.994	0.996	0.995	0.999	0.998	0.995	0.992	0.996	0.996	0.993	0.997	0.996	0.996	0.997	0.996	0.995	0.997	0.996	0.995	0.996	0.995	0.994	0.992	0.994	0.993	0.996	0.995	0.994	0.996	0.995	0.995	0.996	0.995	0.996	0.995	0.995	0.996
train	ecoliaf	test ecoliag	pred_with	0	4	totn	40810	40810	40480	40229	40210	39876	39663	39648	39370	39281	39029	38731	38369	38294	38062	37758	37612	37373	37113	36991	36755	36492	36359	36140	35876	35795	35502	35283	35022	34899	34654	34507	34295	34086	33951	33725	33507	33351	33115	32954	32705	32455	32315
train	ecoliag	test ecoliaa	pred_with	0	1	tpr	0.979	0.979	0.981	0.995	0.994	0.993	0.996	0.998	0.997	0.991	0.999	0.993	0.997	0.999	0.994	0.999	0.99	0.998	0.993	0.998	1	0.998	1	0.998	1	0.998	1	1	1	1	1	1	0.978	0.951	0.924	0.9	0.876	0.857	0.839	0.818	0.798	0.807	0.795
train	ecoliag	test ecoliaa	pred_with	0	1	totp	2408	2408	2585	4036	4963	5772	6943	7993	8852	9939	10818	11740	12649	13573	14379	15314	16335	17284	17849	19223	20310	21268	22335	22974	24142	25319	26024	27427	28283	29551	30511	31372	31707	31782	31872	31972	32091	32160	32238	32340	32454	33650	33811
train	ecoliag	test ecoliaa	pred_with	0	1	tnr	0.979	0.979	0.98	0.979	0.984	0.988	0.985	0.984	0.988	0.994	0.989	0.993	0.991	0.988	0.992	0.99	0.995	0.991	0.994	0.992	0.988	0.993	0.991	0.995	0.992	0.998	0.993	0.991	0.996	0.986	0.963	0.945	0.947	0.947	0.947	0.947	0.948	0.948	0.948	0.948	0.949	0.897	0.897
train	ecoliag	test ecoliaa	pred_with	0	1	totn	193322	193322	193322	191907	191901	191887	190156	188865	188847	188784	186995	186922	185698	184106	184042	182748	182607	181000	180918	179234	177522	177487	176090	176045	174362	174306	172690	170955	170955	168004	163231	159343	158640	157725	156718	155813	154818	153987	153149	152140	151159	141966	141301
train	ecoliag	test ecoliaa	pred_with	0	2	tpr	0.956	0.956	0.956	0.962	0.954	0.982	0.98	0.983	0.979	0.975	0.969	0.974	0.983	0.988	0.983	0.979	0.969	0.971	0.965	0.96	0.979	0.974	0.969	0.973	0.979	0.991	0.987	0.986	0.982	0.973	0.99	0.987	0.983	0.976	0.988	0.983	0.975	0.98	0.989	0.986	0.988	0.983	0.991
train	ecoliag	test ecoliaa	pred_with	0	2	totp	2352	2352	2520	3904	4762	5708	6828	7872	8695	9781	10493	11524	12476	13431	14217	15012	15992	16820	17341	18476	19886	20744	21644	22398	23644	25142	25687	27040	27765	28767	30211	30967	31879	32618	34106	34892	35719	36793	38023	39009	40154	40986	42135
train	ecoliag	test ecoliaa	pred_with	0	2	tnr	0.958	0.958	0.959	0.966	0.97	0.955	0.961	0.961	0.965	0.971	0.975	0.973	0.969	0.963	0.967	0.971	0.976	0.976	0.978	0.982	0.973	0.978	0.983	0.982	0.981	0.974	0.977	0.98	0.984	0.99	0.978	0.983	0.985	0.99	0.983	0.987	0.992	0.991	0.985	0.988	0.988	0.993	0.986
train	ecoliag	test ecoliaa	pred_with	0	2	totn	189302	189302	189293	189255	189180	185449	185415	184564	184510	184446	184360	183126	181569	179499	179415	179335	179153	178230	178104	177470	174832	174697	174564	173742	172578	170123	170017	169074	168943	168677	165782	165668	165113	164862	162647	162428	162141	161033	159075	158547	157382	157164	155246
train	ecoliag	test ecoliaa	pred_with	0	4	tpr	1	1	1	1	0.998	0.999	1	0.997	0.999	0.999	0.998	0.998	0.999	0.998	0.999	0.999	0.997	0.998	0.997	0.998	0.999	0.997	0.997	0.998	0.999	0.998	0.999	0.999	0.998	0.998	0.999	0.998	0.998	0.997	0.997	0.995	0.996	0.997	0.995	0.996	0.996	0.995	0.996
train	ecoliag	test ecoliaa	pred_with	0	4	totp	2458	2458	2635	4056	4982	5811	6967	7978	8871	10026	10806	11806	12682	13566	14447	15326	16455	17299	17922	19222	20285	21240	22272	22977	24125	25334	25999	27394	28230	29504	30468	31316	32348	33299	34392	35335	36471	37404	38259	39396	40500	41480	42336
train	ecoliag	test ecoliaa	pred_with	0	4	tnr	0.987	0.987	0.988	0.985	0.989	0.984	0.983	0.988	0.982	0.98	0.984	0.98	0.975	0.98	0.975	0.972	0.978	0.972	0.976	0.971	0.967	0.972	0.968	0.964	0.958	0.964	0.958	0.954	0.958	0.955	0.948	0.953	0.948	0.954	0.949	0.955	0.95	0.943	0.948	0.941	0.936	0.942	0.936
train	ecoliag	test ecoliaa	pred_with	0	4	totn	195006	195006	195006	192946	192939	190991	189687	189660	187612	186090	186072	184430	182715	182696	180859	179470	179437	177621	177597	175561	173700	173662	172043	170656	168391	168367	166681	164607	164587	162811	160654	160632	158916	158877	157104	157042	155211	153179	153118	150953	149156	149086	147335
train	ecoliag	test ecoliab	pred_with	0	1	tpr	0.981	0.981	0.982	0.991	0.991	0.988	0.996	1	0.997	0.991	0.998	0.992	0.997	0.999	0.997	0.999	0.994	0.999	0.996	0.999	1	0.999	1	0.999	1	0.998	1	1	1	1	1	1	0.984	0.96	0.932	0.909	0.885	0.869	0.851	0.831	0.814	0.824	0.811
train	ecoliag	test ecoliab	pred_with	0	1	totp	2540	2540	2717	4220	5130	5909	7174	8201	9063	10108	11099	12019	12990	13841	14687	15582	16540	17463	18073	19303	20419	21434	22513	23108	24229	25498	26128	27503	28346	29569	30505	31357	31950	32051	32168	32257	32388	32483	32575	32693	32836	34135	34332
train	ecoliag	test ecoliab	pred_with	0	1	tnr	0.979	0.979	0.98	0.979	0.984	0.988	0.985	0.983	0.987	0.993	0.989	0.994	0.99	0.988	0.992	0.99	0.995	0.991	0.994	0.991	0.988	0.993	0.991	0.995	0.991	0.998	0.992	0.988	0.993	0.982	0.951	0.927	0.93	0.93	0.93	0.93	0.93	0.931	0.931	0.931	0.932	0.871	0.871
train	ecoliag	test ecoliab	pred_with	0	1	totn	193210	193210	193209	191724	191715	191690	189853	188537	188515	188443	186764	186682	185177	183847	183816	182487	182404	180826	180772	179050	177354	177329	175929	175899	174146	174097	172484	170482	170482	167293	161224	156247	155732	154904	153895	153025	152057	151331	150543	149592	148727	138106	137391
train	ecoliag	test ecoliab	pred_with	0	2	tpr	0.96	0.96	0.959	0.954	0.947	0.982	0.978	0.981	0.975	0.97	0.963	0.971	0.98	0.989	0.985	0.979	0.972	0.974	0.967	0.962	0.982	0.976	0.971	0.974	0.98	0.991	0.987	0.986	0.981	0.973	0.991	0.988	0.986	0.98	0.989	0.984	0.978	0.982	0.989	0.986	0.988	0.983	0.99
train	ecoliag	test ecoliab	pred_with	0	2	totp	2486	2486	2655	4063	4906	5874	7045	8044	8860	9895	10711	11764	12764	13707	14503	15277	16175	17026	17546	18584	20057	20948	21863	22544	23754	25322	25798	27122	27810	28785	30236	30968	32014	32720	34142	34923	35766	36744	37859	38817	39888	40714	41883
train	ecoliag	test ecoliab	pred_with	0	2	tnr	0.958	0.958	0.959	0.966	0.97	0.955	0.961	0.962	0.966	0.971	0.975	0.974	0.97	0.964	0.968	0.972	0.976	0.976	0.979	0.982	0.973	0.978	0.983	0.981	0.981	0.975	0.978	0.98	0.984	0.99	0.978	0.982	0.985	0.99	0.983	0.988	0.993	0.991	0.986	0.989	0.987	0.992	0.986
train	ecoliag	test ecoliab	pred_with	0	2	totn	189194	189194	189185	189102	189026	185366	185319	184481	184413	184331	184234	183065	181400	179353	179272	179176	179033	178148	178004	177418	174690	174541	174403	173578	172403	170094	169987	169068	168913	168665	165742	165621	165100	164877	162718	162540	162284	161157	159386	158845	157577	157354	155419
train	ecoliag	test ecoliab	pred_with	0	4	tpr	1	1	1	0.995	0.99	0.998	0.997	0.991	0.996	0.998	0.995	0.994	0.997	0.992	0.996	0.997	0.991	0.994	0.99	0.993	0.995	0.989	0.988	0.993	0.995	0.99	0.994	0.994	0.99	0.991	0.993	0.99	0.991	0.986	0.988	0.982	0.983	0.987	0.982	0.987	0.988	0.983	0.985
train	ecoliag	test ecoliab	pred_with	0	4	totp	2590	2590	2768	4238	5128	5970	7179	8130	9052	10187	11064	12051	12980	13737	14677	15561	16495	17368	17950	19196	20316	21220	22254	22969	24099	25284	25979	27325	28067	29290	30297	31032	32168	32937	34094	34845	35941	36921	37605	38851	39889	40689	41693
train	ecoliag	test ecoliab	pred_with	0	4	tnr	0.987	0.987	0.988	0.989	0.993	0.988	0.987	0.992	0.986	0.984	0.989	0.987	0.985	0.989	0.984	0.981	0.986	0.984	0.987	0.982	0.979	0.984	0.982	0.978	0.974	0.981	0.975	0.973	0.977	0.974	0.969	0.974	0.971	0.976	0.972	0.976	0.974	0.969	0.973	0.968	0.963	0.968	0.965
train	ecoliag	test ecoliab	pred_with	0	4	totn	194904	194904	194904	193572	193543	191682	190355	190303	188207	186847	186811	185398	184116	184044	182366	180945	180838	179541	179459	177427	175762	175626	174241	173055	171280	171147	169493	167869	167768	166054	164303	164185	162722	162562	160839	160631	159237	157603	157407	155473	153788	153539	152177
train	ecoliag	test ecoliac	pred_with	0	1	tpr	0.978	0.978	0.978	0.995	0.995	0.993	0.998	0.999	0.994	0.987	0.998	0.987	0.996	0.999	0.996	0.998	0.991	0.998	0.993	0.997	1	0.997	1	0.996	1	0.992	0.999	1	0.999	1	1	0.996	0.965	0.937	0.908	0.885	0.861	0.843	0.824	0.802	0.784	0.785	0.771
train	ecoliag	test ecoliac	pred_with	0	1	totp	2518	2518	2673	4186	5182	5974	7140	8160	8978	9970	10932	11805	12729	13618	14460	15384	16373	17346	17847	19143	20239	21226	22380	22978	24185	25318	26054	27475	28302	29522	30534	31278	31308	31342	31396	31450	31497	31530	31572	31601	31666	32528	32616
train	ecoliag	test ecoliac	pred_with	0	1	tnr	0.98	0.98	0.98	0.98	0.985	0.989	0.986	0.985	0.989	0.994	0.99	0.994	0.992	0.989	0.993	0.99	0.995	0.993	0.996	0.994	0.99	0.995	0.993	0.996	0.993	1	0.995	0.993	0.998	0.992	0.982	0.975	0.975	0.975	0.975	0.975	0.975	0.975	0.976	0.976	0.976	0.948	0.948
train	ecoliag	test ecoliac	pred_with	0	1	totn	193390	193390	193387	191789	191785	191768	190164	188867	188824	188750	187106	186964	185653	184312	184264	182698	182590	181296	181220	179642	177888	177833	176392	176302	174638	174451	173049	171269	171251	169096	166463	164356	163349	162369	161306	160416	159402	158618	157733	156665	155749	150244	149479
train	ecoliag	test ecoliac	pred_with	0	2	tpr	0.956	0.956	0.955	0.96	0.949	0.983	0.981	0.983	0.975	0.971	0.966	0.971	0.979	0.992	0.987	0.981	0.974	0.976	0.972	0.967	0.983	0.977	0.972	0.974	0.981	0.99	0.987	0.985	0.979	0.972	0.989	0.986	0.983	0.974	0.986	0.981	0.975	0.981	0.99	0.987	0.989	0.985	0.991
train	ecoliag	test ecoliac	pred_with	0	2	totp	2461	2461	2609	4038	4944	5916	7018	8031	8808	9809	10577	11614	12512	13514	14336	15128	16097	16973	17458	18555	19906	20803	21761	22475	23727	25262	25732	27052	27739	28704	30209	30951	31901	32600	34088	34843	35655	36687	37933	38907	39961	40814	41917
train	ecoliag	test ecoliac	pred_with	0	2	tnr	0.958	0.958	0.959	0.966	0.971	0.956	0.961	0.962	0.966	0.971	0.975	0.973	0.969	0.962	0.966	0.97	0.975	0.975	0.978	0.981	0.972	0.976	0.982	0.981	0.981	0.975	0.978	0.98	0.984	0.99	0.978	0.983	0.985	0.99	0.983	0.988	0.993	0.991	0.985	0.989	0.987	0.992	0.986
train	ecoliag	test ecoliac	pred_with	0	2	totn	189217	189217	189207	189161	189067	185401	185364	184511	184427	184362	184276	183015	181333	179281	179213	179101	178973	178083	177991	177455	174641	174496	174347	173503	172412	170108	170017	169131	168973	168735	165805	165690	165125	164810	162660	162471	162222	161125	159211	158737	157501	157307	155553
train	ecoliag	test ecoliac	pred_with	0	4	tpr	1	1	0.999	0.996	0.988	0.993	0.994	0.98	0.985	0.988	0.968	0.967	0.978	0.951	0.967	0.974	0.941	0.955	0.939	0.94	0.955	0.928	0.924	0.943	0.956	0.928	0.948	0.949	0.933	0.935	0.949	0.934	0.94	0.923	0.928	0.911	0.915	0.929	0.914	0.918	0.927	0.912	0.918
train	ecoliag	test ecoliac	pred_with	0	4	totp	2575	2575	2731	4193	5143	5976	7110	8004	8897	9972	10604	11570	12503	12958	14043	15017	15552	16604	16871	18037	19324	19749	20679	21761	23131	23681	24717	26067	26413	27594	28978	29342	30498	30892	32074	32346	33458	34758	35036	36181	37466	37802	38844
train	ecoliag	test ecoliac	pred_with	0	4	tnr	0.99	0.99	0.99	0.991	0.996	0.993	0.993	0.997	0.994	0.994	0.997	0.997	0.995	0.997	0.996	0.994	0.997	0.996	0.997	0.996	0.995	0.997	0.996	0.995	0.993	0.996	0.994	0.993	0.995	0.994	0.991	0.993	0.992	0.995	0.994	0.995	0.995	0.993	0.995	0.994	0.992	0.994	0.994
train	ecoliag	test ecoliac	pred_with	0	4	totn	195359	195359	195357	194058	194008	192641	191401	191281	189875	188672	188450	187448	186219	185829	184678	183494	182932	181886	181576	180174	178782	178165	176951	175963	174494	173724	172808	171236	170737	169381	167959	167466	166261	165641	164371	163699	162536	161449	160800	159614	158385	157674	156723
train	ecoliag	test ecoliad	pred_with	0	1	tpr	0.98	0.98	0.98	0.993	0.994	0.991	0.998	0.999	0.997	0.994	1	0.993	0.997	0.999	0.998	0.999	0.995	0.999	0.995	1	1	1	1	0.999	1	0.999	1	1	1	1	1	1	0.991	0.967	0.943	0.922	0.899	0.883	0.866	0.846	0.829	0.846	0.835
train	ecoliag	test ecoliad	pred_with	0	1	totp	2641	2641	2804	4346	5362	6175	7425	8417	9253	10284	11140	12049	13006	13795	14617	15533	16587	17454	18003	19406	20459	21423	22452	23099	24193	25503	26128	27550	28345	29463	30369	31337	32061	32232	32415	32567	32741	32863	33020	33218	33398	34947	35236
train	ecoliag	test ecoliad	pred_with	0	1	tnr	0.978	0.978	0.979	0.979	0.984	0.988	0.985	0.984	0.988	0.993	0.987	0.992	0.991	0.987	0.992	0.988	0.994	0.99	0.993	0.991	0.987	0.992	0.989	0.993	0.989	0.996	0.99	0.988	0.993	0.972	0.923	0.89	0.894	0.894	0.895	0.895	0.895	0.896	0.896	0.896	0.897	0.817	0.818
train	ecoliag	test ecoliad	pred_with	0	1	totn	192952	192952	192950	191524	191524	191497	189737	188465	188448	188413	186484	186408	185192	183853	183831	182268	182196	180788	180708	178960	177216	177208	175606	175593	173877	173855	172163	170455	170455	165679	156605	150136	149840	149036	148169	147395	146472	145799	145031	144087	143271	129636	129034
train	ecoliag	test ecoliad	pred_with	0	2	tpr	0.961	0.961	0.959	0.957	0.947	0.982	0.977	0.98	0.974	0.972	0.967	0.975	0.982	0.99	0.988	0.982	0.973	0.974	0.967	0.962	0.983	0.977	0.973	0.976	0.98	0.991	0.987	0.987	0.982	0.975	0.992	0.988	0.985	0.978	0.99	0.983	0.977	0.982	0.99	0.988	0.989	0.983	0.991
train	ecoliag	test ecoliad	pred_with	0	2	totp	2591	2591	2744	4190	5106	6123	7273	8256	9038	10057	10778	11823	12798	13675	14471	15259	16223	17012	17503	18673	20116	20931	21840	22554	23698	25291	25800	27185	27841	28727	30132	30973	31881	32592	34022	34719	35570	36525	37748	38782	39833	40600	41793
train	ecoliag	test ecoliad	pred_with	0	2	tnr	0.958	0.958	0.959	0.966	0.971	0.956	0.962	0.963	0.966	0.972	0.975	0.974	0.97	0.963	0.967	0.971	0.976	0.975	0.978	0.982	0.973	0.977	0.982	0.981	0.981	0.975	0.978	0.981	0.985	0.99	0.978	0.983	0.986	0.99	0.983	0.988	0.993	0.99	0.985	0.989	0.988	0.992	0.987
train	ecoliag	test ecoliad	pred_with	0	2	totn	189080	189080	189068	188998	188898	185312	185253	184397	184326	184279	184201	182939	181328	179282	179234	179130	178968	178058	177920	177356	174634	174477	174365	173596	172460	170131	170037	169163	169024	168792	165931	165804	165256	164992	162868	162639	162393	161243	159459	158913	157759	157488	155760
train	ecoliag	test ecoliad	pred_with	0	4	tpr	1	1	0.999	0.998	0.994	0.999	0.997	0.994	0.997	0.999	0.996	0.997	0.998	0.996	0.998	0.999	0.995	0.997	0.995	0.995	0.997	0.994	0.995	0.996	0.997	0.994	0.996	0.996	0.994	0.994	0.996	0.993	0.995	0.992	0.993	0.989	0.99	0.993	0.989	0.99	0.992	0.988	0.989
train	ecoliag	test ecoliad	pred_with	0	4	totp	2695	2695	2858	4367	5361	6227	7423	8377	9250	10333	11103	12099	13015	13754	14617	15523	16594	17415	17998	19317	20399	21297	22329	23030	24127	25363	26018	27443	28167	29290	30237	31125	32191	33073	34132	34911	36056	36932	37704	38887	39934	40816	41736
train	ecoliag	test ecoliad	pred_with	0	4	tnr	0.987	0.987	0.988	0.986	0.991	0.986	0.986	0.991	0.986	0.983	0.987	0.985	0.982	0.986	0.982	0.978	0.983	0.98	0.983	0.98	0.974	0.979	0.978	0.974	0.969	0.976	0.97	0.968	0.972	0.968	0.963	0.968	0.964	0.969	0.965	0.97	0.966	0.961	0.966	0.96	0.956	0.961	0.958
train	ecoliag	test ecoliad	pred_with	0	4	totn	194729	194729	194727	192963	192941	191056	189786	189755	188052	186411	186382	185019	183612	183581	181928	180358	180303	178838	178792	177062	174857	174783	173554	172223	170355	170259	168570	166860	166789	165101	163286	163206	161548	161455	159849	159702	158096	156498	156345	154278	152634	152478	151159
train	ecoliag	test ecoliae	pred_with	0	1	tpr	0.973	0.973	0.974	0.991	0.992	0.989	0.997	0.999	0.995	0.991	0.999	0.995	0.997	0.999	0.996	0.999	0.993	0.998	0.995	0.999	1	0.999	1	0.999	1	0.999	1	1	1	1	1	1	0.99	0.966	0.94	0.918	0.898	0.881	0.865	0.845	0.828	0.848	0.837
train	ecoliag	test ecoliae	pred_with	0	1	totp	2445	2445	2624	4095	5121	5874	6984	7983	8845	9903	10859	11785	12691	13595	14390	15356	16404	17326	17916	19223	20273	21259	22388	23001	24171	25435	26079	27540	28408	29573	30580	31414	32103	32243	32402	32568	32761	32879	33036	33212	33404	35039	35331
train	ecoliag	test ecoliae	pred_with	0	1	tnr	0.979	0.979	0.98	0.98	0.985	0.989	0.985	0.983	0.988	0.993	0.987	0.992	0.99	0.987	0.992	0.988	0.993	0.991	0.994	0.991	0.987	0.992	0.989	0.992	0.989	0.996	0.99	0.988	0.993	0.973	0.926	0.892	0.896	0.896	0.896	0.897	0.897	0.897	0.898	0.898	0.899	0.819	0.82
train	ecoliag	test ecoliae	pred_with	0	1	totn	193304	193304	193302	191875	191872	191845	190073	188772	188740	188693	186728	186676	185387	184028	183984	182342	182250	180914	180859	179114	177326	177313	175659	175645	173929	173904	172102	170374	170374	165757	156870	150432	150121	149313	148350	147542	146698	146003	145289	144334	143512	129978	129367
train	ecoliag	test ecoliae	pred_with	0	2	tpr	0.944	0.944	0.939	0.94	0.937	0.976	0.974	0.977	0.973	0.971	0.964	0.973	0.983	0.99	0.985	0.979	0.97	0.972	0.966	0.962	0.981	0.975	0.971	0.974	0.978	0.991	0.988	0.986	0.983	0.976	0.99	0.988	0.987	0.98	0.989	0.984	0.978	0.984	0.99	0.988	0.988	0.983	0.991
train	ecoliag	test ecoliae	pred_with	0	2	totp	2372	2372	2530	3883	4837	5798	6824	7810	8646	9699	10478	11534	12502	13472	14227	15048	16019	16867	17390	18506	19891	20749	21739	22413	23634	25226	25757	27164	27926	28856	30289	31035	32000	32705	34123	34891	35703	36698	37815	38827	39843	40628	41876
train	ecoliag	test ecoliae	pred_with	0	2	tnr	0.959	0.959	0.959	0.966	0.971	0.955	0.96	0.961	0.965	0.971	0.975	0.973	0.969	0.962	0.966	0.971	0.976	0.976	0.978	0.982	0.972	0.977	0.982	0.981	0.98	0.974	0.977	0.98	0.984	0.99	0.978	0.982	0.985	0.989	0.983	0.988	0.993	0.991	0.985	0.989	0.987	0.992	0.986
train	ecoliag	test ecoliae	pred_with	0	2	totn	189334	189334	189311	189226	189151	185407	185369	184529	184471	184419	184320	183066	181525	179396	179312	179209	179040	178173	178051	177499	174698	174557	174432	173549	172278	169991	169903	169031	168925	168690	165679	165589	165123	164880	162760	162554	162329	161217	159396	158846	157654	157432	155633
train	ecoliag	test ecoliae	pred_with	0	4	tpr	1	1	0.996	0.998	0.994	0.999	0.999	0.997	0.998	0.999	0.996	0.998	0.998	0.997	0.998	0.999	0.997	0.998	0.995	0.997	0.997	0.994	0.995	0.997	0.998	0.997	0.998	0.998	0.996	0.997	0.997	0.996	0.996	0.994	0.995	0.992	0.993	0.995	0.993	0.994	0.995	0.993	0.994
train	ecoliag	test ecoliae	pred_with	0	4	totp	2512	2512	2683	4122	5128	5934	6996	7969	8871	9979	10823	11820	12702	13573	14416	15359	16461	17312	17913	19183	20220	21155	22265	22954	24134	25376	26029	27479	28306	29477	30488	31290	32291	33164	34302	35167	36245	37126	37903	39086	40128	41049	41969
train	ecoliag	test ecoliae	pred_with	0	4	tnr	0.988	0.988	0.988	0.987	0.992	0.985	0.983	0.988	0.983	0.982	0.986	0.982	0.979	0.984	0.979	0.975	0.981	0.978	0.981	0.975	0.971	0.976	0.974	0.968	0.963	0.97	0.964	0.962	0.967	0.963	0.957	0.962	0.957	0.962	0.958	0.963	0.959	0.954	0.959	0.952	0.948	0.953	0.95
train	ecoliag	test ecoliae	pred_with	0	4	totn	195024	195024	195014	193263	193240	191100	189750	189734	187842	186515	186481	184819	183374	183359	181638	180055	180017	178558	178514	176295	174483	174419	173027	171311	169331	169284	167665	165917	165876	164105	162157	162123	160405	160330	158608	158499	156862	155205	155111	153029	151305	151219	149843
train	ecoliag	test ecoliaf	pred_with	0	1	tpr	0.975	0.975	0.976	0.991	0.993	0.991	0.998	1	1	0.999	1	0.999	1	1	0.999	1	1	1	1	1	1	1	1	1	1	1	1	1	1	1	1	1	1	1	1	1	1	0.999	0.999	0.998	0.998	0.999	0.999
train	ecoliag	test ecoliaf	pred_with	0	1	totp	2485	2485	2649	4266	5278	6086	7294	8342	9286	10358	11202	12178	13005	13946	14853	15719	16800	17591	18185	19399	20459	21485	22525	23136	24282	25583	26213	27609	28433	29681	30634	31495	32607	33533	34639	35599	36679	37497	38422	39527	40515	41549	42405
train	ecoliag	test ecoliaf	pred_with	0	1	tnr	0.975	0.975	0.976	0.974	0.979	0.983	0.979	0.977	0.982	0.987	0.981	0.986	0.982	0.979	0.984	0.979	0.984	0.979	0.983	0.977	0.972	0.977	0.974	0.978	0.974	0.981	0.966	0.752	0.756	0.212	0.077	0.053	0.053	0.054	0.054	0.054	0.054	0.055	0.055	0.055	0.055	0.031	0.031
train	ecoliag	test ecoliaf	pred_with	0	1	totn	192566	192566	192566	190658	190658	190642	188656	187231	187231	187225	185152	185147	183624	182093	182079	180341	180341	178665	178665	176528	174483	174483	172927	172927	171139	171139	167856	129635	129635	36165	13011	8906	8906	8906	8906	8906	8890	8869	8858	8830	8820	4866	4858
train	ecoliag	test ecoliaf	pred_with	0	2	tpr	0.944	0.944	0.94	0.947	0.94	0.97	0.969	0.969	0.964	0.962	0.955	0.965	0.976	0.985	0.979	0.974	0.967	0.969	0.964	0.959	0.979	0.97	0.964	0.968	0.973	0.988	0.984	0.983	0.979	0.97	0.989	0.985	0.983	0.976	0.987	0.981	0.976	0.981	0.988	0.985	0.987	0.983	0.989
train	ecoliag	test ecoliaf	pred_with	0	2	totp	2406	2406	2551	4078	4997	5958	7080	8084	8950	9966	10702	11756	12690	13736	14552	15307	16250	17047	17525	18609	20021	20840	21713	22388	23620	25275	25790	27150	27828	28804	30302	31029	32042	32727	34184	34932	35807	36820	37995	38993	40078	40887	42003
train	ecoliag	test ecoliaf	pred_with	0	2	tnr	0.958	0.958	0.958	0.966	0.97	0.955	0.961	0.962	0.966	0.971	0.975	0.974	0.969	0.964	0.968	0.972	0.977	0.976	0.979	0.982	0.973	0.977	0.982	0.981	0.98	0.975	0.977	0.98	0.984	0.989	0.978	0.982	0.986	0.99	0.983	0.987	0.993	0.991	0.985	0.989	0.987	0.992	0.986
train	ecoliag	test ecoliaf	pred_with	0	2	totn	189074	189074	189055	188991	188898	185208	185164	184356	184278	184216	184112	182893	181287	179325	179220	179123	178985	178101	177985	177389	174701	174494	174327	173515	172281	169991	169876	168933	168787	168515	165642	165508	164988	164747	162524	162312	162091	161011	159153	158601	157333	157147	155371
train	ecoliag	test ecoliaf	pred_with	0	4	tpr	0.998	0.998	0.998	1	0.998	0.999	0.998	0.995	0.999	1	0.999	1	1	0.999	0.999	1	1	1	0.999	1	1	0.999	0.999	0.999	1	0.999	1	1	1	0.999	0.999	0.999	0.999	0.999	0.998	0.998	0.998	0.999	0.998	0.998	0.999	0.998	0.998
train	ecoliag	test ecoliaf	pred_with	0	4	totp	2545	2545	2707	4302	5304	6132	7295	8302	9280	10361	11192	12183	13003	13936	14859	15714	16793	17587	18175	19392	20454	21460	22502	23124	24280	25567	26204	27601	28419	29660	30615	31465	32571	33485	34581	35512	36629	37480	38389	39542	40554	41522	42393
train	ecoliag	test ecoliaf	pred_with	0	4	tnr	0.984	0.984	0.985	0.984	0.989	0.982	0.98	0.985	0.979	0.976	0.98	0.978	0.973	0.977	0.971	0.966	0.972	0.966	0.969	0.964	0.959	0.965	0.961	0.955	0.948	0.955	0.948	0.944	0.949	0.945	0.935	0.94	0.936	0.941	0.937	0.942	0.936	0.929	0.935	0.926	0.92	0.926	0.918
train	ecoliag	test ecoliaf	pred_with	0	4	totn	194369	194369	194367	192534	192524	190359	188860	188830	186674	184996	184987	183605	181865	181858	179765	178007	178005	176246	176240	174104	172210	172190	170591	168863	166569	166555	164764	162758	162752	160895	158408	158397	156705	156693	154920	154891	152814	150977	150950	148512	146672	146645	144625
[truncated: 57 more columns]
